# Supplementary material for: The Immune Strategy and Stress Response of the Mediterranean Species of the Bemisia tabaci Complex to an Orally Delivered Bacterial Pathogen
Source: PLoS One. 2014 Apr 10;9(4):e94477. doi: 10.1371/journal.pone.0094477 (PMC3983193; doi:10.1371/journal.pone.0094477)
Supplement: Table S1 — qRT-PCR primers and results. (XLSX) [file pone.0094477.s001.xlsx]

## Sheet: Primer sequences
Table S1. qPCR verified whitefly genes
Gene ID	Left Primer	Right Primer
comp40139_c0	GATGGTGGTGAATGAACTGCT	GTCGAGTGGTGTTGGGAACTA
comp37586_c2	GGCATTCCTTTGATACCCATT	CCCTGCAGCATCTGTTATCAT
comp40433_c0	ACCTGCCAGTCAAGCTGTCTA	TCTGGGGCATGTAAGTGATTC
comp33042_c0	AGCACGGTATTTTCGACCTTT	ATTTTCCAAGCAGGGTGAGTT
comp23256_c0	CAATTTGCTAGAGCCTGATGC	TTCTTGCGATGGTTCTCTCAT
comp35501_c0	CAGCATAACGTTCCGATCAAT	CAGAACAATCGAAAGCTGGAG
comp37493_c1	AGAGCCACTTTACCACCGATT	CTTGCTTGGTGTCCCATTAAA
comp38027_c0	CCCGTCGAAATAATGGTTTTT	GAGCCTGGAGCAACTTTTCTT
comp34044_c0	TCGAAAAACAGGTGAACAACC	TCCTGACATCGTGGAACCTAC
comp40220_c0	AAAATTGATTGCGCTGAGCTA	AACAGTTCGATCGTTTGGATG
comp38607_c1	TGAAACATTCCCCAAATGAAA	GCTTAACCGGGTTTTTGAAAG
comp39275_c0	ACTTACCGCCTGATCCTGAAT	TCATCCTCCTTCTGCACACTT
comp31106_c0	AATTTGCAGATGCGGTCATAG	GGTTGCTTTTGAGGAAAAAGG
comp27906_c0	AAAAACTGAGCCAGATCGTGA	CCAGTGTTTCAGTTTCGGGTA
comp36365_c0	GATGTGTGCCTCCATGTCTTT	CTACCTCTGCTCCAAATGCAC
comp38376_c0	TCTCCTTCGGGACTACCTTGT	TGTGGCAAGTTCAGAGTGATG
comp12886_c0	GCTTTAATGGACCACGACAAA	AGAGCCTCCTGACATCCTAGC
comp37469_c0	CTGCTGCTGTCGATTGTTGTA	TGCTGAGACAAGTCCCAGAGT
comp37598_c0	AAGGAAGTCCAAGCCAAACAT	TGTCATCGAACCCAATTCTTC
comp37283_c2	CCACTCATCTTGGAAACGGTA	TTCTTGATCTCTGCGTCGATT

## Sheet: qPCR result
Table S1. qPCR verified whitefly genes
Gene ID	*FC6_DGE	**FC6_qPCR	Consistency	*FC24_DGE	**FC24_qPCR	Consistency
comp40139_c0	1.94753	0.793333	Yes	2.51457	1.45	Yes
comp37586_c2	1.81972	1.74667	Yes	1.14066	2.00667	Yes
comp40433_c0	1.41932	-0.243333	No	2.05614	2.96	Yes
comp33042_c0	1.74846	1.93333	Yes	2.05658	2.82	Yes
comp23256_c0	1.68281	3.69667	Yes	1.58496	5.16	Yes
comp35501_c0	1.58736	0.293333	Yes	1.73769	2.66	Yes
comp37493_c1	1.53051	0.866667	Yes	1.152	1.83333	Yes
comp38027_c0	1.35147	2.58667	Yes	1.33184	3.08	Yes
comp34044_c0	3.07039	2.58667	Yes	2.67807	3.07333	Yes
comp40220_c0	1.25376	1.70333	Yes	1.18709	0.21	Yes
comp38607_c1	-1.22948	-0.889485	Yes	-1.91754	-1.98508	Yes
comp39275_c0	-1.39142	-0.112686	Yes	-1.59212	1.04458	No
comp31106_c0	-1.54486	-1.27122	Yes	-1.47179	-0.135654	Yes
comp27906_c0	-1.64943	-1.06989	Yes	-2.26378	-1.18802	Yes
comp36365_c0	-2.58496	-1.51961	Yes	-4.39232	-1.05186	Yes
comp38376_c0	-1.82312	0.425034	No	-2.52356	0.951002	No
comp12886_c0	-1.89121	-0.564621	Yes	-2.3592	-0.9293	Yes
comp37469_c0	-2.1501	-0.35556	Yes	-2.83325	-0.1338	Yes
comp37598_c0	-2.16993	1.44214	No	-1.848	1.68825	No
comp37283_c2	-2.36347	-1.71907	Yes	-1.99371	-0.551855	Yes
*Fold change (log2 ratio) of gene expression from DGE data, where ratio = TPM (6/24 hpi) / TPM (control)
**Fold change (log2 ratio) of gene expression from qPCR data, where ratio = qPCR (6/24 hpi) / qPCR (control)
