# Supplementary material for: The Immune Strategy and Stress Response of the Mediterranean Species of the Bemisia tabaci Complex to an Orally Delivered Bacterial Pathogen
Source: PLoS One. 2014 Apr 10;9(4):e94477. doi: 10.1371/journal.pone.0094477 (PMC3983193; doi:10.1371/journal.pone.0094477)
Supplement: Table S3 — List of the differentially expressed genes. (XLS) [file pone.0094477.s003.xls]

## Sheet: 6 hpi
Table S3. List of differentially expressed genes
Gene	*TPM(control)	TPM(6 hpi)	**FC6	***FDR	blast nr
comp39597_c1	0.01	12.53	9.56986	8.42386e-22	--
comp22287_c0	0.01	8.08	8.93664	6.19397e-14	--
comp28254_c0	0.01	5.94	8.49185	3.42328e-10	--
comp33417_c0	0.01	5.28	8.32193	4.73162e-09	--
comp29550_c0	0.01	4.78	8.17991	3.37627e-08	--
comp37926_c1	0.01	3.96	7.90689	8.80056e-07	--
comp40692_c0	0.01	3.63	7.78136	3.21584e-06	--
comp29466_c0	0.01	3.63	7.78136	3.21398e-06	--
comp31902_c0	0.01	3.63	7.78136	3.21213e-06	Putative multiple endocrine neoplasia i, partial [Rhipicephalus pulchellus]
comp28997_c0	0.01	2.97	7.49185	4.07416e-05	chemosensory protein 5 precursor [Apis mellifera]
comp33390_c0	0.01	2.8	7.40939	7.60963e-05	--
comp32765_c1	0.01	2.8	7.40939	7.60627e-05	--
comp29415_c0	0.01	2.8	7.40939	7.60291e-05	--
comp21733_c0	0.01	2.64	7.32193	0.000143003	--
comp650390_c0	0.01	2.47	7.22882	0.000266783	--
comp38982_c0	0.01	2.47	7.22882	0.000266678	--
comp238004_c0	0.01	2.47	7.22882	0.000266574	--
comp1704_c0	0.01	2.31	7.12928	0.000497188	--
comp30201_c0	0.01	2.31	7.12928	0.000497005	--
comp19704_c0	0.01	2.31	7.12928	0.000496822	--
comp43286_c0	0.01	2.31	7.12928	0.00049664	--
comp28965_c0	0.01	2.14	7.02237	0.000924725	phospholipase A2 [Apis mellifera carnica]
comp33122_c0	0.01	2.14	7.02237	0.000924407	phosphodiesterase 11, isoform D [Drosophila melanogaster]
comp30616_c0	0.01	2.14	7.02237	0.000924089	--
comp31388_c0	0.01	2.14	7.02237	0.000923771	--
comp26716_c0	0.01	2.14	7.02237	0.000923454	--
comp32367_c0	0.01	1.98	6.90689	0.00172031	--
comp38323_c0	0.01	1.98	6.90689	0.00171976	--
comp35972_c0	0.01	1.98	6.90689	0.0017192	--
comp242884_c0	0.01	1.98	6.90689	0.00171865	--
comp33728_c1	0.01	1.98	6.90689	0.0017181	synaptojanin, putative [Ixodes scapularis]
comp27865_c0	0.01	1.98	6.90689	0.00171754	--
comp31453_c0	0.01	1.98	6.90689	0.00171699	--
comp294575_c0	0.01	1.98	6.90689	0.00171644	--
comp7797_c0	0.01	1.98	6.90689	0.00171589	--
comp253689_c0	0.01	1.81	6.78136	0.00317785	--
comp604901_c0	0.01	1.81	6.78136	0.00317689	--
comp30043_c0	0.01	1.81	6.78136	0.00317594	unnamed protein product [Homo sapiens]
comp34729_c0	0.01	1.81	6.78136	0.00317499	hypothetical protein EAG_00846 [Camponotus floridanus]
comp32041_c1	0.01	1.81	6.78136	0.00317404	--
comp29087_c0	0.01	1.81	6.78136	0.00317309	--
comp34748_c0	0.01	1.81	6.78136	0.00317214	LD35285p [Drosophila melanogaster]
comp40518_c0	0.01	1.81	6.78136	0.0031712	--
comp26820_c0	0.01	1.81	6.78136	0.00317025	--
comp170027_c0	0.01	1.81	6.78136	0.0031693	--
comp35585_c1	0.01	1.81	6.78136	0.00316835	hypothetical protein TcasGA2_TC015828 [Tribolium castaneum]
comp34914_c0	0.01	1.81	6.78136	0.00316741	--
comp34235_c0	0.01	1.81	6.78136	0.00316646	--
comp18192_c0	0.01	1.81	6.78136	0.00316552	--
comp35686_c0	0.01	1.81	6.78136	0.00316457	PREDICTED: follistatin-related protein 5 isoform 2 [Ovis aries]
comp28150_c0	0.01	1.65	6.64386	0.00583581	Insulin receptor [Acromyrmex echinatior]
comp34830_c0	0.01	1.65	6.64386	0.00583419	--
comp25306_c0	0.01	1.65	6.64386	0.00583258	predicted protein [Nematostella vectensis]
comp29912_c0	0.01	1.65	6.64386	0.00583096	PREDICTED: hypothetical protein LOC100745911 isoform 2 [Bombus impatiens]
comp33264_c1	0.01	1.65	6.64386	0.00582935	--
comp240202_c0	0.01	1.65	6.64386	0.00582774	--
comp2173_c0	0.01	1.65	6.64386	0.00582613	--
comp281149_c0	0.01	1.65	6.64386	0.00582452	--
comp470898_c0	0.01	1.65	6.64386	0.00582291	--
comp38636_c0	0.01	1.65	6.64386	0.0058213	--
comp30677_c0	0.01	1.65	6.64386	0.00581969	--
comp37066_c0	0.01	1.65	6.64386	0.00581809	PREDICTED: gamma-glutamyltranspeptidase 1-like [Oreochromis niloticus]
comp17661_c0	0.01	1.65	6.64386	0.00581648	--
comp11725_c0	0.01	1.65	6.64386	0.00581488	--
comp23745_c0	0.01	1.65	6.64386	0.00581327	--
comp467002_c0	0.01	1.65	6.64386	0.00581167	--
comp16714_c0	0.01	1.65	6.64386	0.00581007	--
comp38555_c1	0.01	1.65	6.64386	0.00580847	--
comp32848_c0	0.01	1.65	6.64386	0.00580687	beat-IIIc, isoform A [Drosophila melanogaster]
comp39450_c1	0.01	1.65	6.64386	0.00580527	Putative inorganic phosphate cotransporter [Harpegnathos saltator]
comp23168_c0	0.01	1.65	6.64386	0.00580367	PREDICTED: transcriptional protein SWT1-like isoform 1 [Cricetulus griseus]
comp29433_c0	0.01	1.65	6.64386	0.00580207	--
comp36193_c0	0.33	15.67	5.56986	2.44348e-24	--
comp34384_c0	5.01	136.06	4.78136	6.00567e-198	--
comp44124_c0	0.5	11.05	4.48113	2.14872e-15	--
comp28330_c0	0.67	14.68	4.47573	2.05351e-20	--
comp13462_c0	1	20.12	4.34577	1.86342e-27	--
comp24195_c0	3.51	67.78	4.29068	5.23912e-92	--
comp38115_c0	0.33	6.43	4.2854	8.38609e-09	--
comp28874_c0	1	19.13	4.27302	8.09143e-26	--
comp27667_c0	0.33	6.27	4.24793	1.54609e-08	--
comp66378_c0	1	18.47	4.22239	9.70969e-25	--
comp33744_c0	3.17	56.4	4.16993	4.95034e-75	--
comp28639_c0	10.19	168.06	4.0622	7.20399e-220	--
comp32501_c0	0.33	5.44	4.04439	3.18144e-07	--
comp30030_c0	5.51	86.75	3.99452	6.10511e-112	--
comp39197_c0	1	15.5	3.96963	6.73537e-20	--
comp30814_c1	5.85	88.73	3.94218	2.31042e-113	--
comp31869_c0	0.33	4.95	3.90689	1.89848e-06	chromodomain helicase DNA binding protein 1 [Mustela putorius furo]
comp23919_c0	7.18	103.74	3.87065	1.01093e-130	--
comp38497_c0	4.68	67.13	3.86153	2.20663e-84	--
comp29098_c0	6.35	84.28	3.74925	1.61401e-103	--
comp38088_c0	4.51	59.54	3.74097	5.84902e-73	--
comp35015_c0	0.33	4.12	3.64386	3.38748e-05	--
comp4210_c0	0.33	4.12	3.64386	3.38587e-05	conserved hypothetical protein [Culex quinquefasciatus]
comp18690_c0	0.67	8.25	3.64386	4.99442e-10	--
comp29346_c0	2.51	30.35	3.61667	3.81917e-36	--
comp32606_c0	1.67	20.12	3.60881	6.02656e-24	--
comp32688_c0	0.33	3.96	3.58496	5.95158e-05	GI11917 [Drosophila mojavensis]
comp27533_c4	0.33	3.96	3.58496	5.9489e-05	--
comp37214_c0	3.51	41.23	3.57347	1.27825e-48	--
comp24438_c0	2.34	24.9	3.43105	2.3087e-28	--
comp33501_c0	6.85	72.4	3.42053	3.14369e-82	--
comp34243_c1	0.33	3.46	3.39232	0.000315891	protein scribble-like protein [Mustela putorius furo]
comp37852_c0	0.33	3.46	3.39232	0.00031577	--
comp38516_c0	0.33	3.3	3.32193	0.000546599	kekkon5, isoform A [Drosophila melanogaster]
comp12940_c0	0.33	3.3	3.32193	0.0005464	GL20728 [Drosophila persimilis]
comp38471_c0	0.33	3.3	3.32193	0.000546201	PREDICTED: maltase 1-like [Acyrthosiphon pisum]
comp109496_c0	0.33	3.3	3.32193	0.000546003	--
comp37504_c0	4.51	43.87	3.30039	3.28569e-48	MRJP-domain-containing protein [Dacryopinax sp. DJM-731 SS1]
comp39943_c0	0.5	4.78	3.27302	1.68862e-05	Werner syndrome, isoform CRA_c [Homo sapiens]
comp37556_c0	16.87	159.65	3.26065	1.15682e-173	--
comp33655_c0	0.33	3.13	3.24793	0.000938674	Sortilin-related receptor [Camponotus floridanus]
comp24215_c0	0.33	3.13	3.24793	0.000938352	--
comp35213_c0	0.33	3.13	3.24793	0.00093803	PAX6 [Pseudepidalea raddei]
comp24716_c0	0.33	3.13	3.24793	0.000937709	--
comp33244_c1	0.5	4.62	3.22239	2.91972e-05	--
comp30326_c0	0.33	2.97	3.16993	0.0016126	broad-complex isoform A-NZe [Frankliniella occidentalis]
comp36229_c0	0.5	4.45	3.16993	5.04677e-05	Putative fad-dependent sulfhydryl oxidase/quiescin [Desmodus rotundus]
comp33372_c0	0.33	2.8	3.08746	0.00274119	hypothetical protein [Amblyomma maculatum]
comp36111_c0	0.33	2.8	3.08746	0.00274035	hypothetical protein SINV_10940 [Solenopsis invicta]
comp33451_c0	0.33	2.8	3.08746	0.00273952	--
comp11413_c0	0.33	2.8	3.08746	0.00273868	--
comp33556_c0	0.67	5.61	3.08746	4.62166e-06	--
comp34005_c0	0.84	6.93	3.07039	2.37144e-07	--
comp34044_c0	0.84	6.93	3.07039	2.36984e-07	PREDICTED: thaumatin-like protein 1 [Vitis vinifera]
comp29150_c0	0.5	4.12	3.05889	0.000148071	--
comp25123_c0	0.33	2.64	3	0.00461437	PREDICTED: integrin beta-PS-like [Nasonia vitripennis]
comp26686_c0	0.33	2.64	3	0.00461305	PREDICTED: autophagy-related protein 16-1 isoform 1 [Canis lupus familiaris]
comp31543_c0	0.33	2.64	3	0.00461173	--
comp40011_c2	0.33	2.64	3	0.00461042	--
comp38803_c1	0.33	2.64	3	0.0046091	Putative histone h3 methyltransferase protein [Rhipicephalus pulchellus]
comp34786_c0	0.33	2.64	3	0.00460779	GM23704 [Drosophila sechellia]
comp13336_c0	2.84	21.94	2.96782	8.0501e-22	--
comp29891_c0	0.33	2.47	2.90689	0.00767092	--
comp29067_c0	0.33	2.47	2.90689	0.00766889	hypothetical protein PGTG_00712 [Puccinia graminis f. sp. tritici CRL 75-36-700-3]
comp37160_c0	0.33	2.47	2.90689	0.00766685	AGAP008258-PA [Anopheles gambiae str. PEST]
comp35562_c0	0.33	2.47	2.90689	0.00766482	--
comp37028_c0	0.33	2.47	2.90689	0.00766279	--
comp26882_c0	0.33	2.47	2.90689	0.00766076	--
comp19243_c0	0.33	2.47	2.90689	0.00765873	--
comp13764_c0	0.33	2.47	2.90689	0.00765671	--
comp38949_c0	1	7.42	2.90689	1.83701e-07	--
comp29429_c0	2.51	17.48	2.82103	1.45782e-16	--
comp40041_c0	0.5	3.46	2.80735	0.00119048	--
comp29454_c0	3.68	25.4	2.80735	8.00906e-24	--
comp33298_c0	0.5	3.3	2.73697	0.00198901	--
comp39085_c0	1.17	7.59	2.71621	3.93079e-07	GG21112 [Drosophila erecta]
comp33566_c1	0.67	4.29	2.70044	0.000306634	GF17489 [Drosophila ananassae]
comp302189_c0	0.5	3.13	2.66297	0.00326535	--
comp40219_c0	0.5	3.13	2.66297	0.00326438	ArfGAP with SH3 domain, ankyrin repeat and PH domain 1, isoform B [Drosophila melanogaster]
comp29550_c2	0.67	4.12	2.64386	0.00050632	--
comp173191_c0	0.84	5.11	2.63227	7.83144e-05	--
comp30096_c0	6.52	39.75	2.62749	1.35897e-34	Spb1p-like, FtsJ methylase [Cryptosporidium parvum Iowa II]
comp40304_c0	1.34	8.08	2.61471	2.77229e-07	--
comp76668_c0	1.34	8.08	2.61471	2.77044e-07	--
comp12903_c0	10.19	61.19	2.60454	1.15551e-52	--
comp27789_c0	0.5	2.97	2.58496	0.00535474	PREDICTED: hypothetical protein LOC100571139 [Acyrthosiphon pisum]
comp31996_c0	0.5	2.97	2.58496	0.00535324	hypothetical protein SINV_07065 [Solenopsis invicta]
comp40046_c2	0.5	2.97	2.58496	0.00535174	nonsense-mediated mRNA decay protein, putative [Ixodes scapularis]
comp38311_c0	0.67	3.96	2.58496	0.000834489	hypothetical protein SINV_05813 [Solenopsis invicta]
comp119932_c0	0.5	2.8	2.5025	0.00860706	--
comp30247_c0	0.5	2.8	2.5025	0.00860482	--
comp28295_c0	1.84	10.23	2.49476	1.175e-08	--
comp34590_c2	0.84	4.62	2.48543	0.000345257	--
comp169099_c0	0.84	4.62	2.48543	0.000345126	--
comp28775_c0	0.67	3.63	2.45943	0.00221594	heparan sulfate 2-O-sulfotransferase 1 [Gallus gallus]
comp39364_c0	0.67	3.63	2.45943	0.00221524	--
comp38886_c4	0.67	3.63	2.45943	0.00221455	MPDZ protein [Gallus gallus]
comp32500_c0	0.67	3.63	2.45943	0.00221386	hypothetical protein TcasGA2_TC002756 [Tribolium castaneum]
comp36264_c0	1.17	6.27	2.44057	2.23159e-05	--
comp32282_c0	0.84	4.45	2.43296	0.00056093	--
comp13005_c0	0.84	4.45	2.43296	0.000560727	--
comp38207_c0	0.67	3.46	2.39232	0.00354726	PREDICTED: probable cation-transporting ATPase 13A3 isoform 2 [Otolemur garnettii]
comp181302_c0	0.67	3.46	2.39232	0.00354621	--
comp34866_c0	0.67	3.46	2.39232	0.00354517	PREDICTED: ribosomal protein S6 kinase alpha-1 [Equus caballus]
comp41133_c2	4.85	25.07	2.38995	1.16799e-19	--
comp34683_c0	0.84	4.29	2.37851	0.000907468	mitoferrin-2 [Danio rerio]
comp36051_c0	0.84	4.29	2.37851	0.000907154	Ccar1 protein, partial [Mus musculus]
comp24904_c0	0.67	3.3	2.32193	0.0056881	hypothetical protein TRIADDRAFT_54486 [Trichoplax adhaerens]
comp36973_c1	0.84	3.96	2.26303	0.00231908	--
comp31072_c0	0.67	3.13	2.24793	0.00892917	--
comp19634_c0	1.34	6.27	2.24793	6.13826e-05	YTH domain family protein 2 [Camponotus floridanus]
comp40894_c0	60.65	284	2.24604	8.88906e-205	HSP90 co-chaperone CPR7
comp39922_c0	1.67	7.75	2.23266	6.35056e-06	--
comp36969_c2	18.71	86.42	2.22607	1.24374e-61	--
comp553598_c0	1	4.62	2.22239	0.000937933	--
comp31557_c0	1	4.62	2.22239	0.000937611	--
comp19690_c0	0.84	3.79	2.20163	0.00364206	--
comp31186_c0	1.17	5.28	2.19265	0.000380377	mitotic spindle assembly checkpoint protein mad2 [Aedes aegypti]
comp36969_c1	1.17	5.28	2.19265	0.000380234	PREDICTED: calcium-binding mitochondrial carrier protein SCaMC-2-like [Apis florea]
comp36680_c3	1.17	5.28	2.19265	0.000380091	MSL2 protein [Danaus plexippus]
comp33275_c0	14.7	65.48	2.17356	2.419e-45	--
comp40603_c1	1.34	5.94	2.16993	0.000154953	--
comp35082_c0	2	8.91	2.16993	1.64657e-06	hypothetical protein ARB_05712 [Arthroderma benhamiae CBS 112371]
comp75236_c0	11.7	51.95	2.16993	6.1857e-36	--
comp60177_c0	6.85	30.35	2.16601	4.68513e-21	--
comp32232_c1	0.84	3.63	2.1375	0.00573174	AGAP010801-PA [Anopheles gambiae str. PEST]
comp36852_c0	0.84	3.63	2.1375	0.00573015	GA19178 [Drosophila pseudoobscura pseudoobscura]
comp18907_c0	0.84	3.63	2.1375	0.00572857	--
comp20545_c0	1.34	5.77	2.12928	0.000243849	--
comp33452_c0	1.34	5.77	2.12928	0.000243752	inhibitor of growth protein 3 [Bos taurus]
comp31083_c0	4.85	20.78	2.1193	3.81707e-14	heterogeneous nuclear ribonucleoprotein D0 isoform a [Homo sapiens]
comp33336_c0	96.57	413.14	2.11567	4.24574e-276	--
comp35708_c0	1	4.29	2.11548	0.00232736	GF15058 [Drosophila ananassae]
comp27561_c0	1.17	4.95	2.09954	0.000937874	--
comp28617_c0	1.84	7.75	2.09516	1.61116e-05	--
comp36280_c0	1.34	5.61	2.08746	0.000380123	echinoid [Drosophila melanogaster]
comp30957_c0	6.35	26.39	2.074	2.23789e-17	Mdn1 protein, partial [Mus musculus]
comp37778_c0	0.84	3.46	2.07039	0.00882669	hypothetical protein AND_21724 [Anopheles darlingi]
comp36595_c0	0.84	3.46	2.07039	0.0088244	--
comp29218_c0	0.84	3.46	2.07039	0.00882211	--
comp41215_c0	3.51	14.51	2.06711	1.02624e-09	--
comp32800_c1	1	4.12	2.05889	0.00359692	--
comp34008_c0	1	4.12	2.05889	0.00359587	--
comp19450_c0	2895.73	11863.3	2.05318	0	RecName: Full=Vitellogenin-1; Short=Vg-1; Flags: Precursor
comp16732_c0	1.34	5.44	2.04439	0.000592386	--
comp31255_c0	1.34	5.44	2.04439	0.000592172	MAPKKK13/LZK [Drosophila willistoni]
comp36026_c0	2.84	11.54	2.04182	1.04135e-07	hypothetical protein PANDA_010274 [Ailuropoda melanoleuca]
comp38565_c0	7806.7	31486.8	2.03063	0	AGAP004203-PA [Anopheles gambiae str. PEST]
comp38457_c0	1	3.96	2	0.00558021	--
comp24333_c0	1	3.96	2	0.00557865	--
comp38122_c0	1.17	4.62	2	0.00226841	--
comp4994_c0	1.17	4.62	2	0.0022677	--
comp29349_c0	1.34	5.28	2	0.000917173	--
comp36103_c1	3.51	13.85	2	6.32659e-09	hypothetical protein AND_08218 [Anopheles darlingi]
comp18896_c0	2	7.75	1.96963	3.82677e-05	--
comp35957_c0	116.28	449.26	1.96857	5.5987e-273	--
comp38747_c0	5.51	21.28	1.96683	3.647e-13	MIP13377p [Drosophila melanogaster]
comp39607_c0	1.67	6.43	1.96347	0.000232732	GJ14097 [Drosophila virilis]
comp19783_c0	1.5	5.77	1.95936	0.000571796	conserved hypothetical protein [Pediculus humanus corporis]
comp25983_c0	8.35	32	1.95606	1.83841e-19	--
comp30051_c0	1.34	5.11	1.9542	0.00141037	B4 gene product [Drosophila melanogaster]
comp3806_c0	1.34	5.11	1.9542	0.00140991	--
comp36410_c0	1.17	4.45	1.94753	0.00346443	PREDICTED: UV radiation resistance-associated gene protein [Equus caballus]
comp40139_c0	3.51	13.36	1.94753	2.40798e-08	PREDICTED: hypothetical protein LOC100163910 [Acyrthosiphon pisum]
comp282738_c0	1	3.79	1.9386	0.00846247	--
comp34409_c0	2	7.59	1.9386	5.85917e-05	AGAP012400-PA [Anopheles gambiae str. PEST]
comp23348_c0	9.52	35.95	1.93529	1.59974e-21	PREDICTED: venom protease-like [Bombus terrestris]
comp37145_c1	1.84	6.93	1.93289	0.000144993	--
comp36563_c2	2.67	10.06	1.93074	2.42288e-06	--
comp26302_c0	1.5	5.61	1.91754	0.000877671	Fcp1 [Drosophila melanogaster]
comp20135_c0	2	7.42	1.90689	8.96765e-05	--
comp36563_c7	6.18	22.76	1.89907	2.00628e-13	--
comp31823_c0	403.99	1485.66	1.89739	0	putative antimicrobial knottin protein Btk-3 [Bemisia tabaci]
comp40793_c0	1.17	4.29	1.89308	0.005289	--
comp39280_c0	1.67	6.1	1.88753	0.00054312	hypothetical protein KGM_14452 [Danaus plexippus]
comp39845_c0	1.67	6.1	1.88753	0.000542923	--
comp34397_c0	1.5	5.44	1.87447	0.00133328	Beta,beta-carotene 15,15&apos;-monooxygenase [Camponotus floridanus]
comp29124_c0	2	7.26	1.87447	0.000137422	--
comp34764_c0	7.02	25.4	1.87447	1.11127e-14	RE25356p [Drosophila melanogaster]
comp37658_c1	2.17	7.75	1.85415	8.48834e-05	--
comp38474_c0	2.17	7.75	1.85415	8.48463e-05	--
comp40694_c0	2.17	7.75	1.85415	8.48091e-05	GG22837 [Drosophila erecta]
comp24524_c0	1.67	5.94	1.848	0.000826338	--
comp34167_c0	4.01	14.18	1.8413	3.19389e-08	--
comp36508_c0	1.17	4.12	1.8365	0.00792674	--
comp35676_c1	1.17	4.12	1.8365	0.00792465	hypothetical protein TcasGA2_TC014392 [Tribolium castaneum]
comp36371_c0	1.17	4.12	1.8365	0.00792256	--
comp29470_c0	1.17	4.12	1.8365	0.00792047	--
comp33523_c0	1.17	4.12	1.8365	0.00791839	phopholipase d [Aedes aegypti]
comp40508_c0	2.34	8.25	1.8365	5.24312e-05	--
comp38924_c0	5.85	20.62	1.8365	1.11834e-11	--
comp33141_c0	1.5	5.28	1.83007	0.00202593	--
comp29501_c0	1.5	5.28	1.83007	0.00202529	--
comp33828_c0	1.84	6.43	1.82597	0.000508621	--
comp24969_c0	1.84	6.43	1.82597	0.000508435	--
comp37586_c2	13.87	48.32	1.81972	1.70234e-26	GJ13624 [Drosophila virilis]
comp34185_c0	1.34	4.62	1.80735	0.00492363	GK11348 [Drosophila willistoni]
comp284329_c0	1.34	4.62	1.80735	0.00492224	--
comp41179_c1	1.67	5.77	1.80735	0.0012429	PREDICTED: peptide-N(4)-(N-acetyl-beta-glucosaminyl)asparagine amidase isoform 1 [Callithrix jacchus]
comp38940_c0	1.67	5.77	1.80735	0.00124249	GF18331 [Drosophila ananassae]
comp36162_c1	3.68	12.7	1.80735	3.05872e-07	GL20876 [Drosophila persimilis]
comp33384_c0	4.34	15.01	1.80735	1.82957e-08	hypothetical protein CpipJ_CPIJ005058 [Culex quinquefasciatus]
comp39691_c1	11.53	39.58	1.79837	1.99791e-21	Heterogeneous nuclear ribonucleoprotein K [Ascaris suum]
comp141398_c0	2.17	7.42	1.79141	0.000194358	--
comp39898_c0	2.17	7.42	1.79141	0.000194279	PREDICTED: Fanconi anemia group I protein, partial [Strongylocentrotus purpuratus]
comp33853_c0	1.84	6.27	1.7885	0.000767076	nuclear protein EAST [Drosophila melanogaster]
comp38919_c0	1.5	5.11	1.78427	0.00303306	dystroglycan-like protein DG [Drosophila melanogaster]
comp39088_c0	40.43	137.22	1.78158	1.09462e-72	PREDICTED: putative 2-oxo-4-hydroxy-4-carboxy-5-ureidoimidazoline decarboxylase [Callithrix jacchus]
comp30408_c0	4.34	14.68	1.77529	4.26408e-08	--
comp31178_c1	517.93	1747.89	1.77345	0	--
comp37102_c0	2	6.76	1.77259	0.000470569	--
comp28729_c1	1.67	5.61	1.76553	0.0018707	--
comp36389_c0	1.67	5.61	1.76553	0.0018701	cytochrome P450 [Culex quinquefasciatus]
comp32070_c0	1.67	5.61	1.76553	0.00186951	--
comp12601_c0	7.85	26.22	1.75829	6.77375e-14	--
comp26331_c0	1.34	4.45	1.75489	0.00732539	--
comp30535_c0	6.85	22.76	1.75097	4.77237e-12	RecName: Full=DNA-directed RNA polymerase III subunit RPC4; Short=RNA polymerase III subunit C4; AltName: Full=DNA-directed RNA polymerase III subunit D
comp26995_c0	1.84	6.1	1.75002	0.00114251	--
comp33042_c0	4.18	13.85	1.74846	1.60331e-07	Remodeling and spacing factor 1-like protein, partial [Equus caballus]
comp30646_c0	2.84	9.4	1.74543	2.76746e-05	--
comp34743_c1	1.5	4.95	1.73697	0.00452649	Phosphoinositide 3-kinase [Drosophila mojavensis]
comp40053_c0	1.5	4.95	1.73697	0.00452519	chromaffin granule amine transporter, putative [Aedes aegypti]
comp40544_c1	6.52	21.28	1.72583	4.47562e-11	GH18809 [Drosophila grimshawi]
comp33944_c0	5.85	18.97	1.71621	7.36055e-10	very low-density lipoprotein receptor isoform b precursor [Mus musculus]
comp33633_c0	35.09	113.3	1.70992	1.194e-56	Putative thyroid hormone receptor-associated protein complex subunit, partial [Rhipicephalus pulchellus]
comp12544_c0	2.51	8.08	1.70782	0.000163751	--
comp12894_c0	318.78	1027	1.70648	0	--
comp35488_c0	42.77	137.55	1.7039	2.14552e-68	GG16794 [Drosophila erecta]
comp36738_c0	2.84	9.07	1.6939	6.14667e-05	PREDICTED: E3 ubiquitin-protein ligase FANCL-like [Oreochromis niloticus]
comp35300_c1	1.5	4.78	1.68806	0.00666254	unknown [Vermamoeba vermiformis]
comp32893_c0	1.5	4.78	1.68806	0.00666074	--
comp60330_c0	1.5	4.78	1.68806	0.00665894	--
comp35984_c0	3.01	9.57	1.68806	3.79999e-05	hypothetical protein AaeL_AAEL014423 [Aedes aegypti]
comp36299_c0	8.35	26.55	1.68706	2.7531e-13	hypothetical protein TcasGA2_TC013484 [Tribolium castaneum]
comp40241_c0	7.69	24.41	1.68589	3.09882e-12	--
comp23256_c0	3.17	10.06	1.68281	2.31732e-05	PREDICTED: kelch-like protein 30 [Cavia porcellus]
comp29755_c0	25.4	80.32	1.67985	3.38555e-39	--
comp29230_c0	1.67	5.28	1.67807	0.00411392	--
comp11562_c0	1.67	5.28	1.67807	0.00411273	--
comp38200_c2	1.67	5.28	1.67807	0.00411154	PREDICTED: protein inscuteable homolog isoform 2 [Equus caballus]
comp34917_c2	4.85	15.17	1.66558	1.11986e-07	--
comp39527_c2	3.01	9.4	1.66297	5.5953e-05	--
comp36333_c2	4.18	13.03	1.65992	1.21842e-06	--
comp40339_c0	5.68	17.65	1.654	9.18876e-09	PREDICTED: protein timeless homolog [Felis catus]
comp40209_c0	17.38	53.93	1.65271	8.34561e-26	PREDICTED: translational activator GCN1 [Sarcophilus harrisii]
comp38105_c0	3.51	10.89	1.65208	1.28703e-05	--
comp41261_c0	11.86	36.78	1.65115	1.07397e-17	vitellogenin [Bombus hypocrita]
comp28833_c0	4.85	15.01	1.64981	1.66091e-07	hypothetical protein IscW_ISCW016558 [Ixodes scapularis]
comp35621_c0	2.67	8.25	1.64386	0.000219529	--
comp30788_c0	5.51	16.99	1.64211	2.24629e-08	red protein [Danaus plexippus]
comp32098_c0	1.5	4.62	1.63743	0.00973358	WD repeat-containing protein mio [Homo sapiens]
comp321897_c0	1.5	4.62	1.63743	0.00973109	--
comp33319_c0	1.5	4.62	1.63743	0.0097286	PREDICTED: pentatricopeptide repeat-containing protein 2-like [Metaseiulus occidentalis]
comp162924_c0	1.67	5.11	1.63227	0.00600058	--
comp34705_c1	3.34	10.23	1.63227	3.10446e-05	--
comp40801_c2	3.34	10.23	1.63227	3.10297e-05	--
comp37220_c0	5.18	15.83	1.63077	9.1428e-08	adaptor-related protein complex 3, delta 1 subunit, isoform CRA_a [Mus musculus]
comp113977_c0	1.84	5.61	1.62803	0.00369281	--
comp37716_c1	3.84	11.71	1.62619	7.10563e-06	GG12806 [Drosophila erecta]
comp35716_c1	4.34	13.19	1.62149	1.62923e-06	PREDICTED: hypothetical protein LOC100168733 [Acyrthosiphon pisum]
comp28129_c0	116.62	353.93	1.62035	1.64242e-163	Btk-1 [Bemisia tabaci]
comp28835_c0	4.85	14.68	1.61775	3.66687e-07	Putative sister chromatid cohesion protein scc2/nipped-b [Rhipicephalus pulchellus]
comp36095_c0	2.67	8.08	1.61471	0.000320401	GI22389 [Drosophila mojavensis]
comp33051_c0	16.04	48.49	1.61471	1.76145e-22	Btk-2 [Bemisia tabaci]
comp40326_c0	4.34	13.03	1.60334	2.41187e-06	--
comp24476_c0	102.92	308.25	1.60126	6.10959e-140	AGAP002340-PA [Anopheles gambiae str. PEST]
comp39102_c0	10.36	31.01	1.60039	2.43996e-14	--
comp40599_c0	29.07	86.92	1.59872	1.81543e-39	GI24848 [Drosophila mojavensis]
comp18325_c0	6.68	19.96	1.59694	2.22689e-09	hypothetical protein PANDA_015656 [Ailuropoda melanoleuca]
comp29889_c0	7.52	22.43	1.59561	1.83858e-10	PREDICTED: serum response factor-binding protein 1-like [Callithrix jacchus]
comp36042_c0	11.03	32.82	1.59223	4.7962e-15	GH25014p [Drosophila melanogaster]
comp31749_c0	22.22	66.14	1.59218	6.37768e-30	AT18312p [Drosophila melanogaster]
comp35501_c0	33.41	99.12	1.58736	1.58993e-44	hypothetical protein KGM_10406 [Danaus plexippus]
comp37176_c0	1.67	4.95	1.58496	0.00871267	PREDICTED: RING finger protein 17 [Sarcophilus harrisii]
comp31628_c1	1.84	5.44	1.58496	0.00540014	--
comp29785_c0	1.84	5.44	1.58496	0.00539863	--
comp28547_c1	1.84	5.44	1.58496	0.00539712	--
comp31331_c1	2	5.94	1.58496	0.00330995	--
comp39666_c0	2.17	6.43	1.58496	0.00203967	PREDICTED: neuron navigator 2 isoform 1 [Saimiri boliviensis boliviensis]
comp38203_c0	2.34	6.93	1.58496	0.00124706	--
comp39694_c0	2.34	6.93	1.58496	0.00124665	unnamed protein product [Homo sapiens]
comp40391_c1	2.51	7.42	1.58496	0.000767065	--
comp20901_c0	2.67	7.92	1.58496	0.000469356	--
comp39219_c0	2.67	7.92	1.58496	0.000469183	IP12349p [Drosophila melanogaster]
comp32949_c1	5.01	14.84	1.58496	4.85466e-07	PREDICTED: LOW QUALITY PROTEIN: venom protease-like [Apis florea]
comp35483_c0	8.35	24.74	1.58496	2.23668e-11	GF14957 [Drosophila ananassae]
comp31016_c0	5.51	16.16	1.57032	1.59752e-07	E3 ubiquitin-protein ligase KCMF1 [Danio rerio]
comp32443_c0	56.47	165.26	1.56779	9.14299e-73	GA17827 [Drosophila pseudoobscura pseudoobscura]
comp40524_c0	4.68	13.69	1.56768	1.9247e-06	TATA box-binding protein-associated factor, RNA polymerase I, subunit C [Crassostrea gigas]
comp52776_c0	4.34	12.7	1.56635	5.14208e-06	Afadin [Drosophila pseudoobscura pseudoobscura]
comp35777_c0	7.18	20.95	1.56242	1.59499e-09	GH14499 [Drosophila grimshawi]
comp34380_c0	3.34	9.73	1.56071	9.67296e-05	PREDICTED: transforming growth factor beta regulator 1-like [Nasonia vitripennis]
comp41100_c0	3.17	9.24	1.55943	0.000158425	--
comp40797_c0	8.52	24.74	1.55639	4.32731e-11	barentsz, isoform B [Drosophila melanogaster]
comp34125_c0	2.51	7.26	1.55254	0.00110835	--
comp28615_c0	2.51	7.26	1.55254	0.00110798	PREDICTED: target of rapamycin complex 2 subunit MAPKAP1-like isoform 3 [Ailuropoda melanoleuca]
comp13512_c0	16.71	48.32	1.5509	3.89667e-21	GD13910 [Drosophila simulans]
comp38042_c1	2.34	6.76	1.5502	0.00181782	--
comp19883_c0	2.34	6.76	1.5502	0.00181724	--
comp39238_c0	2.34	6.76	1.5502	0.00181666	Putative amino acid permease f13h10.3 protein [Rhipicephalus pulchellus]
comp30263_c0	50.29	145.14	1.54774	1.03194e-62	GM11680 [Drosophila sechellia]
comp29459_c0	2.17	6.27	1.54749	0.00295134	--
comp33041_c4	2.17	6.27	1.54749	0.00295045	--
comp24739_c2	2.17	6.27	1.54749	0.00294956	--
comp28468_c0	4.34	12.53	1.54749	7.44487e-06	Putative zinc finger homeobox protein 4 [Rhipicephalus pulchellus]
comp37600_c0	2	5.77	1.54432	0.00480283	GE14529 [Drosophila yakuba]
comp38396_c0	4.01	11.54	1.54432	1.98813e-05	--
comp31350_c0	1.84	5.28	1.54057	0.00775641	--
comp31783_c0	12.53	35.79	1.53273	1.72115e-15	--
comp35426_c0	3.01	8.58	1.53051	0.000372702	--
comp35071_c4	3.01	8.58	1.53051	0.00037256	PREDICTED: similar to Mannose-P-dolichol utilization defect 1 protein homolog [Tribolium castaneum]
comp35715_c0	3.01	8.58	1.53051	0.000372419	longitudinals lacking isoform 8 [Tribolium castaneum]
comp37493_c1	4.51	12.86	1.53051	6.65035e-06	intraflagellar transport protein 122 homolog isoform 1 [Mus musculus]
comp36665_c0	3.84	10.89	1.52083	4.71821e-05	--
comp39926_c0	2.51	7.09	1.51937	0.00161176	GH20028 [Drosophila grimshawi]
comp36011_c0	2.51	7.09	1.51937	0.00161124	--
comp39214_c0	14.7	41.56	1.51785	1.14031e-17	--
comp18956_c0	188.29	532.05	1.51726	5.93117e-223	--
comp34792_c3	4.85	13.69	1.51706	3.62754e-06	SMAD4 [Anolis carolinensis]
comp36918_c0	9.52	26.88	1.51584	1.44197e-11	--
comp36134_c1	13.03	36.78	1.5155	1.19067e-15	--
comp32887_c0	2.34	6.6	1.51457	0.00261921	spingomyelin synthetase, putative [Ixodes scapularis]
comp30249_c0	4.51	12.7	1.5119	9.59138e-06	predicted protein [Nematostella vectensis]
comp32941_c0	136.33	383.12	1.50935	2.71369e-159	AGAP013003-PA [Anopheles gambiae str. PEST]
comp11709_c0	2.17	6.1	1.50901	0.00426122	--
comp12845_c0	87.55	245.91	1.50864	3.38235e-102	hypothetical protein, partial [Triatoma rubida]
comp36661_c0	3.17	8.91	1.50696	0.000328596	GM11218 [Drosophila sechellia]
comp37065_c1	205	574.27	1.50478	1.07236e-237	GJ17531 [Drosophila virilis]
comp34386_c0	9.19	25.73	1.50404	5.73184e-11	vitellogenin precursor [Apis mellifera]
comp34719_c0	2	5.61	1.5025	0.00688199	--
comp36183_c0	2	5.61	1.5025	0.00688014	pol protein [Drosophila simulans]
comp38783_c0	3.01	8.41	1.5025	0.000536935	TRB2 protein [Bos taurus]
comp33489_c0	17.54	48.98	1.50007	2.13218e-20	thioredoxin domain-containing protein 12 precursor [Danio rerio]
comp39378_c0	8.69	24.24	1.49923	2.55259e-10	PREDICTED: exocyst complex component 8-like [Takifugu rubripes]
comp251654_c0	2.84	7.92	1.4975	0.000874881	--
comp39410_c0	6.52	18.14	1.49596	7.82747e-08	hypothetical protein SINV_11784 [Solenopsis invicta]
comp39177_c0	10.19	28.37	1.49553	6.04632e-12	GI10196 [Drosophila mojavensis]
comp34408_c0	2.67	7.42	1.49185	0.00141901	2-Cys peroxiredoxin 4 [Seriola lalandi]
comp29232_c0	11.53	32	1.49139	2.33816e-13	GL19132 [Drosophila persimilis]
comp30353_c0	7.02	19.46	1.49033	2.5168e-08	--
comp37501_c0	2.51	6.93	1.48543	0.00231407	hypothetical protein SINV_16063 [Solenopsis invicta]
comp37353_c0	15.04	41.56	1.48543	4.04347e-17	--
comp39267_c0	17.38	47.99	1.48444	1.08863e-19	23S rRNA methyltransferase [Culex quinquefasciatus]
comp35939_c0	4.85	13.36	1.48187	7.47649e-06	--
comp25227_c0	2.34	6.43	1.47805	0.00373715	--
comp35042_c0	3.68	10.06	1.47131	0.000158532	--
comp34989_c1	5.01	13.69	1.46815	6.62713e-06	GK17655 [Drosophila willistoni]
comp39327_c0	2.84	7.75	1.46713	0.00124775	FAM44B [Salmo salar]
comp39359_c0	2.84	7.75	1.46713	0.00124734	--
comp40951_c0	3.51	9.57	1.46566	0.000256807	PREDICTED: protein SMG7 isoform 1 [Equus caballus]
comp35565_c0	7.69	20.95	1.46512	1.0498e-08	--
comp24666_c0	8.35	22.76	1.46467	2.08654e-09	--
comp30140_c0	13.87	37.77	1.46416	2.85733e-15	PREDICTED: hypothetical protein LOC100651907 isoform 2 [Bombus terrestris]
comp36872_c0	2	5.44	1.45943	0.00975805	--
comp40457_c0	2	5.44	1.45943	0.00975556	--
comp38904_c0	2	5.44	1.45943	0.00975307	cytosolic sorting protein GGA2/TOM1 [Glossina morsitans morsitans]
comp28495_c0	2	5.44	1.45943	0.00975058	PREDICTED: exostosin-1-like [Apis florea]
comp40575_c0	2	5.44	1.45943	0.0097481	GH22593 [Drosophila grimshawi]
comp29962_c0	4.68	12.7	1.45943	1.74862e-05	--
comp41098_c2	6.01	16.33	1.45943	7.19075e-07	--
comp38094_c0	21.72	58.71	1.45337	2.97268e-23	--
comp36620_c2	16.54	44.7	1.45279	8.7435e-18	--
comp40810_c2	3.17	8.58	1.45251	0.000677925	--
comp39249_c0	24.56	65.97	1.44418	7.90076e-26	GM14295 [Drosophila sechellia]
comp36245_c1	4.18	11.22	1.44361	7.52904e-05	--
comp35633_c0	56.14	150.25	1.43899	3.47327e-58	wnt11 [Bos taurus]
comp32408_c0	6.85	18.31	1.43686	1.81168e-07	hypothetical protein [Amblyomma maculatum]
comp25589_c0	5.51	14.68	1.43134	4.50494e-06	--
comp31533_c0	85.88	228.42	1.43005	1.52561e-87	--
comp27331_c0	2.17	5.77	1.42884	0.00857571	GA18084 [Drosophila pseudoobscura pseudoobscura]
comp24952_c0	2.17	5.77	1.42884	0.00857347	--
comp35157_c0	8.02	21.28	1.42626	1.67057e-08	--
comp21458_c0	7.85	20.78	1.42269	2.72918e-08	GD17060 [Drosophila simulans]
comp40433_c0	21.05	55.58	1.41932	2.87887e-21	MIP13067p [Drosophila melanogaster]
comp41036_c0	11.19	29.52	1.41773	1.7416e-11	--
comp40488_c0	2.51	6.6	1.41504	0.00466816	unnamed protein product [Tetraodon nigroviridis]
comp37666_c1	4.51	11.87	1.41504	5.77924e-05	PREDICTED: uncharacterized protein LOC100908958 [Metaseiulus occidentalis]
comp50525_c0	6.01	15.83	1.41504	2.1195e-06	--
comp33509_c0	9.02	23.75	1.41504	2.53727e-09	--
comp31628_c0	5.35	14.02	1.40939	1.03337e-05	--
comp39165_c9	4.85	12.7	1.40881	3.12287e-05	--
comp108068_c0	4.34	11.38	1.40808	9.35954e-05	--
comp41163_c1	3.34	8.74	1.40599	0.000843503	--
comp39194_c2	10.36	27.05	1.40336	2.06123e-10	--
comp29769_c0	2.34	6.1	1.4021	0.00750797	C-type lectin like GH18859 [Drosophila grimshawi]
comp37811_c0	2.34	6.1	1.4021	0.00750597	--
comp3130_c0	2.34	6.1	1.4021	0.00750398	--
comp36720_c2	4.68	12.2	1.4021	5.05951e-05	--
comp33647_c0	6.52	16.99	1.4011	9.90481e-07	--
comp35742_c1	6.52	16.99	1.4011	9.89865e-07	GE23440 [Drosophila yakuba]
comp39731_c1	3.17	8.25	1.39593	0.00136332	NCAPG2 protein [Homo sapiens]
comp36379_c0	6.35	16.49	1.39593	1.61629e-06	--
comp32627_c0	40.6	105.39	1.39486	5.78003e-39	AGAP002879-PC [Anopheles gambiae str. PEST]
comp35975_c2	4.01	10.39	1.39232	0.0002457	--
comp21329_c0	14.03	36.28	1.38904	1.37405e-13	hypothetical protein TcasGA2_TC004528 [Tribolium castaneum]
comp31471_c0	5.68	14.68	1.38827	7.87956e-06	--
comp29772_c0	5.18	13.36	1.38565	2.37612e-05	PREDICTED: structural maintenance of chromosomes protein 5 [Papio anubis]
comp37307_c0	110.44	284.83	1.38555	6.15337e-104	calreticulin [Galleria mellonella]
comp25182_c0	3.01	7.75	1.38466	0.00220778	--
comp37358_c1	18.38	47.33	1.38355	1.74385e-17	--
comp35539_c0	5.51	14.18	1.38187	1.28062e-05	DNA-repair protein XRCC3 [Xenopus laevis]
comp23362_c0	2.51	6.43	1.37851	0.00654781	--
comp19190_c0	3.34	8.58	1.37851	0.00118507	--
comp37205_c0	5.01	12.86	1.37851	3.86999e-05	PREDICTED: fusilli-like [Saccoglossus kowalevskii]
comp40417_c0	8.19	20.95	1.37397	6.08341e-08	NFX1-type zinc finger-containing protein 1 [Dacryopinax sp. DJM-731 SS1]
comp36644_c0	9.36	23.91	1.37255	5.56647e-09	PREDICTED: uncharacterized protein LOC100875962 [Megachile rotundata]
comp6056_c0	4.85	12.37	1.37084	6.20186e-05	--
comp31270_c0	4.01	10.23	1.36923	0.000344742	--
comp38233_c0	19.21	48.98	1.36883	8.66036e-18	serine/threonine-protein kinase MRCK alpha [Gallus gallus]
comp36994_c0	11.19	28.53	1.36854	1.4665e-10	PREDICTED: facilitated trehalose transporter Tret1-like isoform 2 [Acyrthosiphon pisum]
comp41932_c0	100.91	257.12	1.368	5.21881e-92	ribosomal protein L40 [Spodoptera frugiperda]
comp34064_c0	3.51	8.91	1.36257	0.00102832	--
comp38896_c0	5.85	14.84	1.36257	9.70067e-06	--
comp36807_c0	7.02	17.81	1.36257	9.26554e-07	--
comp41058_c1	18.71	47.5	1.36257	3.80913e-17	RecName: Full=ATPase family AAA domain-containing protein 2
comp36441_c0	8.52	21.61	1.361	4.58531e-08	PREDICTED: polyphosphoinositide phosphatase [Sarcophilus harrisii]
comp39643_c1	12.7	32.16	1.3594	1.02229e-11	--
comp29009_c0	3.84	9.73	1.35908	0.000556876	PREDICTED: regulator of nonsense transcripts 3B, partial [Sarcophilus harrisii]
comp37122_c0	18.04	45.68	1.35885	1.94001e-16	AGAP002945-PA [Anopheles gambiae str. PEST]
comp37527_c0	2.67	6.76	1.35755	0.00572351	--
comp37010_c0	2.67	6.76	1.35755	0.00572192	--
comp34327_c0	63.15	159.48	1.35513	2.68037e-56	--
comp130175_c0	4.51	11.38	1.35364	0.000162432	--
comp37237_c0	12.7	32	1.35199	1.44075e-11	PREDICTED: thioredoxin-dependent peroxide reductase, mitochondrial-like [Apis florea]
comp38027_c0	4.85	12.2	1.35147	8.7249e-05	PREDICTED: calcium homeostasis endoplasmic reticulum protein-like isoform 2 [Strongylocentrotus purpuratus]
comp36301_c0	4.85	12.2	1.35147	8.7211e-05	PREDICTED: hypothetical protein LOC100163243 [Acyrthosiphon pisum]
comp37517_c2	3.68	9.24	1.34792	0.00090014	--
comp32987_c0	776.23	1941.68	1.34142	0	GI19844 [Drosophila mojavensis]
comp37180_c0	50.46	126.17	1.34091	7.31179e-44	GK14958 [Drosophila willistoni]
comp40969_c0	40.93	102.25	1.33949	1.55013e-35	--
comp28230_c0	2.84	7.09	1.3388	0.00496657	--
comp28602_c0	3.17	7.92	1.33703	0.00268521	AGAP012080-PA [Anopheles gambiae str. PEST]
comp39743_c0	75.68	188.68	1.3365	3.75947e-65	Putative serine protease [Anopheles darlingi]
comp39557_c2	6.68	16.66	1.33628	3.44803e-06	Beta-glucuronidase [Acromyrmex echinatior]
comp20012_c0	35.75	88.9	1.33267	1.10344e-30	--
comp37448_c0	4.51	11.22	1.33258	0.000227254	--
comp29592_c0	31.91	79.33	1.33246	2.07373e-27	--
comp40337_c0	8.19	20.29	1.3278	2.41489e-07	hypothetical protein TcasGA2_TC011035 [Tribolium castaneum]
comp36628_c0	66.83	165.09	1.32337	3.70597e-56	unknown [Dendroctonus ponderosae]
comp27983_c0	393.29	971.09	1.32266	0	trailer hitch, isoform F [Drosophila melanogaster]
comp34970_c2	2.67	6.6	1.32193	0.00791983	PREDICTED: gem-associated protein 6 [Pan paniscus]
comp33884_c0	2.67	6.6	1.32193	0.00791774	GG24224 [Drosophila erecta]
comp33162_c0	3.01	7.42	1.32193	0.00431894	--
comp38075_c0	4.01	9.9	1.32193	0.000677354	GA11046 [Drosophila pseudoobscura pseudoobscura]
comp38179_c0	4.68	11.54	1.32193	0.000197376	--
comp38364_c2	5.01	12.37	1.32193	0.000106262	--
comp39159_c0	5.35	13.19	1.32193	5.72069e-05	--
comp36543_c0	7.69	18.97	1.32193	7.3646e-07	suppressor of SWI4 1 homolog b [Xenopus laevis]
comp38863_c0	9.19	22.59	1.31667	5.14695e-08	--
comp31499_c0	8.52	20.95	1.31626	1.81357e-07	hypothetical protein EAG_04596 [Camponotus floridanus]
comp53218_c0	8.52	20.95	1.31626	1.81232e-07	--
comp37368_c0	8.52	20.95	1.31626	1.81109e-07	CG43427, isoform O [Drosophila melanogaster]
comp40141_c0	6.52	16	1.31451	7.71371e-06	GM19986 [Drosophila sechellia]
comp38801_c0	11.7	28.7	1.31366	5.29898e-10	PREDICTED: CWF19-like protein 2 [Otolemur garnettii]
comp33607_c0	4.51	11.05	1.3112	0.000315868	--
comp40354_c0	31.08	76.03	1.30946	1.39102e-25	SMC2 structural maintenance of chromosomes 2-like 1 (yeast), isoform CRA_b [Homo sapiens]
comp35482_c0	3.84	9.4	1.30933	0.00108157	AGAP002498-PA [Anopheles gambiae str. PEST]
comp30842_c0	6.68	16.33	1.30743	6.7015e-06	--
comp34505_c0	9.52	23.25	1.30666	3.83069e-08	DNA replication complex GINS protein PSF3 [Camponotus floridanus]
comp34532_c1	10.69	26.06	1.30378	4.98329e-09	AGAP010083-PA [Anopheles gambiae str. PEST]
comp27481_c0	10.36	25.23	1.30319	9.34831e-09	hypothetical protein SINV_14446 [Solenopsis invicta]
comp39026_c0	5.01	12.2	1.30256	0.000148018	predicted protein [Nematostella vectensis]
comp40162_c0	39.6	96.32	1.30108	5.24016e-32	--
comp34989_c0	15.87	38.59	1.30051	4.584e-13	--
comp36340_c0	4.34	10.56	1.29956	0.000506779	reverse transcriptase [Anopheles gambiae]
comp39622_c0	10.53	25.56	1.29884	8.05404e-09	CREB binding protein/P300 [Drosophila melanogaster]
comp35674_c0	9.86	23.91	1.29727	2.834e-08	PREDICTED: AN1-type zinc finger protein 1 [Taeniopygia guttata]
comp37520_c2	11.7	28.37	1.29698	1.04574e-09	--
comp40670_c0	5.51	13.36	1.29546	6.8737e-05	--
comp40914_c1	8.85	21.44	1.29445	1.88992e-07	--
comp29975_c0	5.18	12.53	1.29373	0.00012819	Tc1-like transporase [Oncorhynchus mykiss]
comp32215_c0	4.85	11.71	1.29177	0.000237554	--
comp39790_c0	7.85	18.97	1.2909	1.25166e-06	HSP90 co-chaperone CPR7 [Drosophila simulans]
comp29012_c0	3.01	7.26	1.28951	0.00594318	GA17532 [Drosophila pseudoobscura pseudoobscura]
comp26794_c0	3.01	7.26	1.28951	0.00594154	hypothetical protein Phum_PHUM308440 [Pediculus humanus corporis]
comp37200_c0	3.01	7.26	1.28951	0.00593991	GK15422 [Drosophila willistoni]
comp38209_c0	12.03	29.03	1.28951	7.77976e-10	--
comp22409_c0	31.24	75.37	1.28916	9.16959e-25	--
comp36118_c0	130.65	315.17	1.28909	9.67182e-103	Gld2, isoform B [Drosophila melanogaster]
comp29215_c1	7.18	17.32	1.28798	4.35893e-06	--
comp33526_c0	7.18	17.32	1.28798	4.35647e-06	hemicentin [Homo sapiens]
comp38361_c0	4.18	10.06	1.28688	0.000814079	TAK1-binding protein 1 [Nematostella vectensis]
comp37674_c0	17.54	42.22	1.28575	5.29986e-14	GATAd, isoform A [Drosophila melanogaster]
comp35529_c0	5.35	12.86	1.2854	0.000110597	CG42388, isoform C [Drosophila melanogaster]
comp35812_c2	6.52	15.67	1.28445	1.49862e-05	--
comp38326_c0	3.84	9.24	1.28379	0.00150926	--
comp37517_c0	12.7	30.51	1.28345	3.10512e-10	--
comp40827_c0	6.18	14.84	1.2824	2.77182e-05	topoisomerase (DNA) III beta isoform 1 [Xenopus (Silurana) tropicalis]
comp13591_c0	7.35	17.65	1.28204	3.76511e-06	--
comp31960_c0	18.88	45.19	1.27785	8.11934e-15	hypothetical protein [Amblyomma maculatum]
comp33351_c0	4.34	10.39	1.27684	0.000703281	AGAP002308-PA [Anopheles gambiae str. PEST]
comp27731_c0	13.87	33.15	1.27601	5.66555e-11	--
comp6244_c0	2.84	6.76	1.27009	0.00946155	--
comp129739_c0	6.52	15.5	1.26919	2.07057e-05	--
comp32203_c0	3.68	8.74	1.26849	0.00241193	PREDICTED: regulator of chromosome condensation isoform 3 [Ovis aries]
comp35337_c1	7.35	17.48	1.26849	5.19958e-06	--
comp37302_c0	8918.25	21167.7	1.26569	0	--
comp36437_c0	8.69	20.62	1.26534	5.93791e-07	AGAP000467-PA [Anopheles gambiae str. PEST]
comp12789_c0	69.5	164.93	1.26534	2.81624e-52	--
comp33281_c1	24.06	57.06	1.2647	2.69225e-18	--
comp40594_c1	3.34	7.92	1.26303	0.00445291	Condensin complex subunit, putative [Pediculus humanus corporis]
comp41156_c0	16.71	39.58	1.26303	8.32974e-13	--
comp29106_c0	6.35	15.01	1.25987	3.31759e-05	hypothetical protein AND_12234 [Anopheles darlingi]
comp34641_c0	10.19	24.08	1.25909	5.77786e-08	GI11751 [Drosophila mojavensis]
comp36868_c0	9.36	22.1	1.25873	2.35212e-07	CG2246, isoform O [Drosophila melanogaster]
comp40568_c0	18.71	44.2	1.25873	3.61788e-14	GH10628 [Drosophila grimshawi]
comp33596_c0	3.84	9.07	1.2578	0.00208242	--
comp40386_c1	3.01	7.09	1.25634	0.00815144	GA30229, isoform C [Drosophila pseudoobscura pseudoobscura]
comp35996_c0	6.01	14.18	1.25634	6.1405e-05	PREDICTED: oxidative stress-induced growth inhibitor 2 isoform 1 [Pan paniscus]
comp38748_c0	6.52	15.34	1.25376	2.85363e-05	PREDICTED: zinc finger protein 425-like [Metaseiulus occidentalis]
comp40220_c0	10.86	25.56	1.25376	2.25614e-08	Cytoplasmic dynein-2 intermediate chain protein [Oxytricha trifallax]
comp37228_c0	38.76	91.2	1.25315	1.3756e-28	GA16968 [Drosophila pseudoobscura pseudoobscura]
comp30427_c0	8.35	19.63	1.25096	1.54492e-06	G/T mismatch-specific thymine DNA glycosylase [Drosophila mojavensis]
comp33511_c0	4.85	11.38	1.25054	0.000450453	--
comp35975_c1	4.85	11.38	1.25054	0.000450287	GL21097 [Drosophila persimilis]
comp35490_c0	17.21	40.41	1.25014	7.38156e-13	--
comp35071_c2	8.85	20.78	1.24936	7.09275e-07	--
comp41265_c0	184.95	432.11	1.24291	7.35851e-133	GH17574 [Drosophila grimshawi]
comp30541_c0	11.86	27.71	1.24257	6.56572e-09	--
comp40192_c0	32.08	74.88	1.24159	3.37496e-23	PREDICTED: kinesin-like protein KIF21B [Metaseiulus occidentalis]
comp35891_c0	3.68	8.58	1.24101	0.00330146	GH21593 [Drosophila grimshawi]
comp24249_c0	9.69	22.59	1.24005	2.40556e-07	--
comp35900_c0	60.65	141.34	1.23933	2.1904e-43	hypothetical protein KGM_12909 [Danaus plexippus]
comp33282_c0	4.18	9.73	1.23879	0.00154708	PREDICTED: vacuolar protein sorting 18-like [Saccoglossus kowalevskii]
comp30314_c1	30.24	70.42	1.23825	9.3834e-22	hypothetical protein AND_11766 [Anopheles darlingi]
comp33887_c0	71.51	166.41	1.23724	6.76156e-51	PREDICTED: similar to cytochrome P450 [Tribolium castaneum]
comp39780_c0	4.68	10.89	1.23704	0.000719869	PREDICTED: similar to pancreatic lipase [Tribolium castaneum]
comp28461_c1	9.36	21.77	1.23704	4.53608e-07	--
comp27815_c0	54.97	127.65	1.23425	6.14596e-39	PREDICTED: ribosome biogenesis protein NSA2 homolog [Megachile rotundata]
comp37935_c0	166.07	385.1	1.2321	9.39892e-117	GH18447 [Drosophila grimshawi]
comp41145_c0	22.05	51.13	1.23173	8.91693e-16	cathepsin B1 isotype 2 precursor [Trichobilharzia regenti]
comp39199_c0	22.56	52.28	1.23152	4.04991e-16	Protein IWS1-like protein [Acromyrmex echinatior]
comp40910_c0	3.84	8.91	1.23133	0.00284357	hypothetical protein TcasGA2_TC011627 [Tribolium castaneum]
comp31114_c0	8.19	18.97	1.23078	3.41981e-06	RE13266p [Drosophila melanogaster]
comp39827_c0	57.31	132.77	1.23078	2.60948e-40	AGAP006803-PA [Anopheles gambiae str. PEST]
comp31436_c0	4.34	10.06	1.2303	0.00132691	--
comp31330_c0	10.19	23.58	1.22913	1.53075e-07	Ribonuclease H2, subunit A [Danio rerio]
comp39407_c0	50.96	117.43	1.22307	2.44822e-35	GA29093 [Drosophila pseudoobscura pseudoobscura]
comp34496_c1	3.51	8.08	1.22239	0.0052542	pseudouridine synthase 1 [Homo sapiens]
comp40058_c0	4.01	9.24	1.22239	0.00245601	PREDICTED: non-lysosomal glucosylceramidase [Felis catus]
comp35308_c0	6.52	15.01	1.22239	5.39291e-05	--
comp31200_c0	9.02	20.78	1.22239	1.16337e-06	--
comp35387_c0	14.54	33.48	1.22239	2.20576e-10	--
comp40128_c0	27.07	62.34	1.22239	6.39362e-19	PREDICTED: hypothetical protein LOC25940 [Oryctolagus cuniculus]
comp33493_c0	23.06	52.94	1.21791	4.87118e-16	--
comp34114_c0	28.74	65.97	1.21759	7.1554e-20	DEAD box ATP-dependent RNA helicase [Aedes aegypti]
comp30643_c0	8.85	20.29	1.21459	1.8644e-06	hypothetical protein MGG_04327 [Magnaporthe oryzae 70-15]
comp37738_c0	8.02	18.31	1.20945	7.40024e-06	Putative sister chromatid cohesion complex cohesin subunit stag/irr1/scc3 [Rhipicephalus pulchellus]
comp35119_c0	4.34	9.9	1.20645	0.00181635	Wu:fb97d07 [Danio rerio]
comp23696_c0	44.11	100.44	1.2059	1.36066e-29	cappuccino, isoform A [Drosophila melanogaster]
comp36850_c0	6.01	13.69	1.20511	0.000158499	--
comp38083_c0	13.7	31.17	1.20469	1.70104e-09	--
comp39571_c0	3.84	8.74	1.20436	0.00387427	PREDICTED: disks large homolog 5-like [Apis florea]
comp40443_c1	12.7	28.86	1.20328	8.05281e-09	--
comp29754_c0	3.34	7.59	1.20163	0.00824871	--
comp40940_c0	4.51	10.23	1.19931	0.0015615	PREDICTED: ankyrin repeat domain-containing protein 13D-like [Oreochromis niloticus]
comp33950_c1	5.68	12.86	1.19794	0.000291236	--
comp38296_c1	4.01	9.07	1.1964	0.00333097	--
comp32938_c0	5.18	11.71	1.19555	0.000624745	hypothetical protein DAPPUDRAFT_64918 [Daphnia pulex]
comp40989_c0	17.88	40.41	1.19517	5.35536e-12	Putative rna-binding protein hnrnp-m [Rhipicephalus pulchellus]
comp38552_c0	6.35	14.35	1.19502	0.000117124	cathepsin B endopeptidase, putative [Ixodes scapularis]
comp42345_c0	26.23	59.21	1.19322	2.56161e-17	--
comp26931_c0	3.51	7.92	1.19265	0.00711734	GD21806 [Drosophila simulans]
comp27699_c0	3.51	7.92	1.19265	0.00711543	--
comp35359_c0	13.53	30.51	1.19153	3.74858e-09	GD23775 [Drosophila simulans]
comp34555_c1	603.14	1358.67	1.1903	0	allergen Bla g 3 isoform 1 precursor [Blattella germanica]
comp38915_c0	5.35	12.04	1.18982	0.000536978	--
comp39907_c0	8.35	18.8	1.18903	7.45004e-06	hypothetical protein AND_20747 [Anopheles darlingi]
comp24435_c0	72.01	161.96	1.18804	2.0269e-46	PREDICTED: kinesin-like protein KIF20A-like [Oreochromis niloticus]
comp38152_c0	15.04	33.81	1.18763	4.90015e-10	PREDICTED: structural maintenance of chromosomes protein 4 isoform 4 [Canis lupus familiaris]
comp13455_c0	15.04	33.81	1.18763	4.89575e-10	--
comp30866_c0	7.85	17.65	1.18688	1.61062e-05	rCG50443, isoform CRA_a [Rattus norvegicus]
comp37599_c0	6.68	15.01	1.18587	8.60823e-05	AGAP011286-PA [Anopheles gambiae str. PEST]
comp31313_c0	21.89	49.15	1.18575	2.59044e-14	--
comp37437_c0	8.52	19.13	1.18556	6.43062e-06	PREDICTED: DNA repair protein XRCC2-like [Sus scrofa]
comp40286_c0	7.35	16.49	1.18442	3.45768e-05	--
comp41206_c0	118.79	266.36	1.18361	9.23609e-76	--
comp39774_c0	9.86	22.1	1.18345	1.01353e-06	--
comp38008_c0	6.18	13.85	1.18286	0.000185726	GG12860 [Drosophila erecta]
comp38111_c0	15.54	34.8	1.18194	3.10232e-10	--
comp34476_c0	14.37	32.16	1.18107	1.72158e-09	--
comp40356_c0	11.36	25.4	1.17932	1.35092e-07	Eps-15 protein [Drosophila melanogaster]
comp37777_c0	15.2	33.97	1.17871	5.72677e-10	--
comp40713_c0	4.51	10.06	1.17585	0.00212048	hypothetical protein TcasGA2_TC001893 [Tribolium castaneum]
comp30763_c0	61.32	136.72	1.17559	1.46134e-38	CG1646, isoform H [Drosophila melanogaster]
comp39799_c0	10.36	23.09	1.17509	6.36728e-07	PREDICTED: hypothetical protein LOC100575459 [Acyrthosiphon pisum]
comp40755_c0	42.94	95.66	1.17428	5.04337e-27	--
comp41040_c2	6.52	14.51	1.17403	0.000136764	--
comp24617_c0	59.48	132.44	1.17352	2.96954e-37	--
comp32895_c0	4.01	8.91	1.16993	0.00452678	--
comp41046_c0	4.01	8.91	1.16993	0.00452549	GA23053 [Drosophila pseudoobscura pseudoobscura]
comp37885_c0	4.01	8.91	1.16993	0.0045242	AGAP002813-PA [Anopheles gambiae str. PEST]
comp39890_c0	5.35	11.87	1.16993	0.000729498	GA13781 [Drosophila pseudoobscura pseudoobscura]
comp34193_c0	9.36	20.78	1.16993	3.00505e-06	--
comp22622_c0	10.02	22.27	1.16993	1.18654e-06	--
comp28872_c0	18.71	41.56	1.16993	6.31068e-12	hypothetical protein [Hymenochirus curtipes]
comp38177_c0	10.19	22.59	1.16729	1.01328e-06	--
comp38232_c0	17.04	37.77	1.16678	7.67992e-11	--
comp29732_c0	8.19	18.14	1.16665	1.61011e-05	--
comp40431_c0	111.94	248.05	1.16657	6.39754e-69	lipid a export ATP-binding/permease protein msba [Aedes aegypti]
comp40720_c0	7.52	16.66	1.16636	4.04583e-05	--
comp37514_c0	54.8	121.39	1.16601	8.01872e-34	PREDICTED: DEP domain-containing protein 1A isoform 3 [Pan troglodytes]
comp33481_c0	6.18	13.69	1.16559	0.000250779	PREDICTED: huntingtin [Oryctolagus cuniculus]
comp33682_c0	5.51	12.2	1.16506	0.000625243	Homocysteine S-methyltransferase ybgG [Acromyrmex echinatior]
comp21538_c1	5.51	12.2	1.16506	0.000625019	--
comp31970_c0	5.51	12.2	1.16506	0.000624794	PREDICTED: similar to CG17257 CG17257-PB [Tribolium castaneum]
comp35937_c1	4.85	10.72	1.16439	0.00156126	--
comp38743_c0	18.71	41.4	1.16419	8.6534e-12	--
comp37268_c0	16.04	35.46	1.16323	3.62879e-10	GE15355 [Drosophila yakuba]
comp38889_c0	58.81	129.96	1.16262	5.04414e-36	Putative protein phosphatase [Acromyrmex echinatior]
comp39600_c0	6.35	14.02	1.16146	0.000215441	PREDICTED: nardilysin [Danio rerio]
comp16066_c0	14.37	31.67	1.1587	4.38366e-09	--
comp31299_c0	9.36	20.62	1.15843	4.0646e-06	--
comp33946_c0	4.34	9.57	1.15754	0.00332458	zinc finger protein 648 [Equus caballus]
comp37920_c0	4.34	9.57	1.15754	0.0033236	hypothetical protein [Musa acuminata]
comp28753_c0	61.65	135.73	1.15727	2.527e-37	unnamed protein product [Homo sapiens]
comp36724_c0	5.85	12.86	1.15612	0.000458722	PREDICTED: zinc finger CCHC domain-containing protein 8-like [Oreochromis niloticus]
comp35665_c0	193.3	425.18	1.15586	3.00274e-116	glutathione S-transferase [Tribolium castaneum]
comp29697_c0	9.52	20.95	1.15579	3.48932e-06	GM15794 [Drosophila sechellia]
comp36629_c0	3.68	8.08	1.15528	0.00822573	phosphatidylethanolamine-binding protein [Branchiostoma belcheri tsingtauense]
comp35587_c0	3.68	8.08	1.15528	0.00822357	PREDICTED: congested-like trachea protein-like [Nasonia vitripennis]
comp32870_c0	5.18	11.38	1.15433	0.00114242	PREDICTED: GPI transamidase component PIG-T-like [Acyrthosiphon pisum]
comp19252_c0	17.04	37.44	1.15412	1.42276e-10	GE12332 [Drosophila yakuba]
comp39618_c0	101.08	221.99	1.15367	1.33212e-60	GI23832 [Drosophila mojavensis]
comp36817_c0	14.87	32.66	1.15362	2.72766e-09	GK24759 [Drosophila willistoni]
comp39742_c0	235.74	517.04	1.15175	1.48864e-140	hypothetical protein IscW_ISCW009231 [Ixodes scapularis]
comp24620_c0	3.84	8.41	1.14886	0.00708197	--
comp32489_c0	20.22	44.2	1.14723	2.87756e-12	TPA: BRCA2- and CDKN1A-interacting protein isoform CRA_a [Amblyomma variegatum]
comp24342_c0	4.68	10.23	1.14684	0.00245594	--
comp37274_c0	4.68	10.23	1.14684	0.00245518	--
comp36634_c0	11.03	24.08	1.14543	6.31544e-07	PREDICTED: similar to harmonin [Tribolium castaneum]
comp28831_c0	17.38	37.93	1.14505	1.41447e-10	PREDICTED: DNA polymerase delta catalytic subunit-like isoform 2 [Bombus impatiens]
comp40400_c0	16.71	36.45	1.14405	3.59147e-10	Kinetochore protein NDC80-like protein [Heterocephalus glaber]
comp40764_c0	13.53	29.52	1.14397	2.3955e-08	--
comp40413_c0	16.87	36.78	1.14269	3.07127e-10	GG16800 [Drosophila erecta]
comp46452_c0	17.71	38.59	1.14244	1.03749e-10	PREDICTED: trafficking protein particle complex subunit 2-like protein-like [Monodelphis domestica]
comp40231_c0	33.08	72.07	1.14213	1.40269e-19	--
comp37926_c2	4.85	10.56	1.14202	0.00210614	--
comp30964_c0	4.85	10.56	1.14202	0.00210548	--
comp40364_c0	18.71	40.74	1.14101	2.96906e-11	--
comp20216_c0	6.52	14.18	1.14086	0.000248993	AGAP005747-PB [Anopheles gambiae str. PEST]
comp38752_c0	7.35	16	1.14048	8.54396e-05	PREDICTED: ubiquitin carboxyl-terminal hydrolase 48 isoform 2 [Pan troglodytes]
comp30521_c0	71.17	154.87	1.14027	1.52773e-41	--
comp39586_c0	35.42	77.02	1.13936	8.22071e-21	hypothetical protein TcasGA2_TC015037 [Tribolium castaneum]
comp12701_c0	4.18	9.07	1.1375	0.00522773	bves, isoform A [Drosophila melanogaster]
comp34026_c0	15.04	32.66	1.1375	4.32859e-09	--
comp24715_c0	125.81	273.12	1.13698	9.19435e-73	heterogeneous nuclear ribonucleoprotein at 87F, isoform A [Drosophila melanogaster]
comp37032_c0	77.02	167.07	1.1358	1.61035e-44	PREDICTED: serrate RNA effector molecule homolog isoform 2 [Nasonia vitripennis]
comp35875_c0	9.36	20.29	1.13516	7.36655e-06	conserved hypothetical protein [Pediculus humanus corporis]
comp38500_c0	7.69	16.66	1.13465	6.25438e-05	ultraspiracle, partial [Acyrthosiphon pisum]
comp38995_c2	15.37	33.32	1.13465	3.14563e-09	hypothetical protein KGM_18805 [Danaus plexippus]
comp33419_c0	6.01	13.03	1.13386	0.000530901	GF24835 [Drosophila ananassae]
comp13017_c0	26.73	57.89	1.1334	1.277e-15	--
comp23436_c0	5.18	11.22	1.13327	0.00154735	Lysosomal acid phosphatase [Acromyrmex echinatior]
comp33751_c0	49.45	107.04	1.13262	1.70903e-28	cathepsin D precursor [Gallus gallus]
comp38822_c2	4.34	9.4	1.13245	0.00448248	--
comp35463_c0	4.34	9.4	1.13245	0.00448119	venus kinase receptor [Tribolium castaneum]
comp40142_c0	180.11	389.72	1.13226	4.60644e-103	Hsjcib isoform5 [Hodotermopsis sjoestedti]
comp39831_c0	7.85	16.99	1.13191	5.38167e-05	--
comp94158_c0	7.02	15.17	1.13124	0.00015705	--
comp38683_c1	10.53	22.76	1.13124	1.85613e-06	--
comp30062_c0	6.18	13.36	1.1304	0.00045421	--
comp39125_c0	6.18	13.36	1.1304	0.000454041	--
comp12785_c0	15.04	32.49	1.1302	5.81253e-09	unknown [Dendroctonus ponderosae]
comp24331_c0	384.1	828.76	1.12812	9.04911e-218	GH20474 [Drosophila grimshawi]
comp40012_c1	11.7	25.23	1.1281	4.59141e-07	--
comp34937_c0	39.6	85.43	1.12807	1.13185e-22	unknown [Dendroctonus ponderosae]
comp38734_c1	9.02	19.46	1.12776	1.35556e-05	hypothetical protein DAPPUDRAFT_61676 [Daphnia pulex]
comp40352_c1	14.54	31.34	1.12691	1.26808e-08	--
comp39083_c1	8.19	17.65	1.12676	3.97179e-05	--
comp12855_c0	12.86	27.71	1.12553	1.12766e-07	--
comp40266_c0	62.49	134.58	1.12553	2.19505e-35	PREDICTED: splicing factor 3B subunit 3-like [Monodelphis domestica]
comp40980_c0	15.87	34.14	1.12363	2.6479e-09	hypothetical protein SINV_05239 [Solenopsis invicta]
comp34843_c0	4.68	10.06	1.12338	0.00328457	GH11526 [Drosophila grimshawi]
comp34362_c0	32.75	70.42	1.12338	1.21629e-18	--
comp37121_c0	13.2	28.37	1.12248	8.23278e-08	--
comp35024_c0	13.2	28.37	1.12248	8.22689e-08	--
comp36853_c0	5.68	12.2	1.12199	0.000966632	Myotubularin-related protein 13 [Crassostrea gigas]
comp38108_c0	5.68	12.2	1.12199	0.000966302	sosondowah, isoform J [Drosophila melanogaster]
comp12897_c0	31.24	67.13	1.12199	9.49044e-18	--
comp36113_c0	6.68	14.35	1.12102	0.000285882	--
comp37098_c0	10.53	22.59	1.12075	2.50588e-06	--
comp11251_c0	3.84	8.25	1.12029	0.00944418	--
comp37817_c3	16.37	35.13	1.12	1.65547e-09	--
comp33006_c0	4.85	10.39	1.1193	0.0028133	PREDICTED: transmembrane and coiled-coil domain-containing protein 4 [Callithrix jacchus]
comp35987_c0	6.85	14.68	1.11818	0.000245734	--
comp40211_c0	8.85	18.97	1.11757	2.12289e-05	conserved hypothetical protein [Culex quinquefasciatus]
comp28071_c0	253.12	541.95	1.11701	4.12391e-140	DEAD box ATP-dependent RNA helicase [Papilio polytes]
comp19297_c0	534.97	1143.6	1.11471	1.10876e-294	ribosomal protein S10b [Papilio polytes]
comp39859_c0	29.41	62.84	1.11422	1.84671e-16	hypothetical protein BRAFLDRAFT_66468 [Branchiostoma floridae]
comp37345_c0	16.37	34.96	1.11321	2.22865e-09	GJ18817 [Drosophila virilis]
comp32549_c0	91.22	194.78	1.11304	3.62778e-50	--
comp34116_c0	6.18	13.19	1.11247	0.000609757	--
comp228444_c0	6.18	13.19	1.11247	0.000609538	--
comp32756_c0	68.83	146.78	1.11116	9.30797e-38	--
comp34728_c1	498.38	1062.46	1.11074	3.43456e-272	--
comp24392_c0	41.94	89.39	1.11061	4.07658e-23	--
comp29119_c0	9.52	20.29	1.10962	1.13821e-05	lyso [Drosophila ananassae]
comp36148_c0	39.43	83.95	1.10888	1.10763e-21	hypothetical protein BRAFLDRAFT_124637 [Branchiostoma floridae]
comp34623_c0	21.55	45.85	1.10771	4.98702e-12	--
comp34792_c0	11.86	25.23	1.10764	7.08976e-07	--
comp39822_c1	4.34	9.24	1.10692	0.00596071	--
comp40285_c0	4.34	9.24	1.10692	0.00595907	PREDICTED: hypothetical protein LOC100119416 [Nasonia vitripennis]
comp39382_c0	10.86	23.09	1.10692	2.46381e-06	--
comp35598_c0	41.6	88.4	1.10609	1.03155e-22	extradenticle-1 [Parasteatoda tepidariorum]
comp29059_c0	19.71	41.89	1.10604	5.21777e-11	--
comp24140_c1	13.2	28.04	1.10561	1.49349e-07	--
comp34528_c0	11.03	23.42	1.10535	2.09988e-06	--
comp32797_c0	8.85	18.8	1.10497	2.84223e-05	--
comp40281_c0	6.68	14.18	1.10434	0.000381626	GE14231 [Drosophila yakuba]
comp40048_c0	23.39	49.64	1.10434	6.38079e-13	--
comp39607_c1	10.19	21.61	1.10269	6.14088e-06	--
comp37577_c1	16.04	33.97	1.10154	5.54078e-09	GH12733 [Drosophila grimshawi]
comp40249_c0	23.06	48.82	1.10093	1.17896e-12	PREDICTED: E3 ubiquitin-protein ligase RBBP6 isoform 2 [Gorilla gorilla gorilla]
comp23333_c0	13.87	29.36	1.10069	7.95148e-08	--
comp29598_c0	4.68	9.9	1.09954	0.00440859	--
comp37140_c1	9.36	19.79	1.09954	1.77967e-05	--
comp40028_c0	15.2	32.16	1.09954	1.64719e-08	tyrosyl-DNA phosphodiesterase domain-containing protein [Ajellomyces dermatitidis ER-3]
comp35743_c0	69.17	146.29	1.0993	5.62996e-37	D-3-phosphoglycerate dehydrogenase [Mus musculus]
comp29321_c0	9.52	20.12	1.09785	1.5278e-05	--
comp26997_c0	44.11	93.18	1.09771	1.26731e-23	--
comp33789_c1	132.32	279.39	1.09686	3.69052e-70	--
comp39254_c0	57.47	121.22	1.09534	1.62837e-30	PREDICTED: E3 ubiquitin-protein ligase HECTD1 [Ornithorhynchus anatinus]
comp35432_c0	12.36	26.06	1.09433	5.93054e-07	phosphatidylethanolamine-binding protein [Branchiostoma belcheri tsingtauense]
comp38153_c0	22.39	47.17	1.09378	4.08968e-12	--
comp31745_c0	12.53	26.39	1.09311	5.07181e-07	farnesyltransferase, CAAX box, beta [Xenopus laevis]
comp23260_c0	16.37	34.47	1.09265	5.43428e-09	--
comp39324_c1	17.71	37.27	1.09226	1.13129e-09	NAD-dependent protein deacylase sirtuin-5, mitochondrial isoform 1 [Homo sapiens]
comp33344_c0	6.35	13.36	1.09192	0.000697984	--
comp36873_c0	46.95	98.63	1.08958	1.09776e-24	necpain [Necator americanus]
comp35323_c1	27.73	58.22	1.08848	9.97785e-15	--
comp13044_c0	8.19	17.15	1.08573	9.43057e-05	Uncharacterized protein KIAA1704-like [Crotalus adamanteus]
comp35874_c1	5.51	11.54	1.08489	0.00202542	--
comp35161_c0	4.18	8.74	1.08406	0.00924653	Methionyl-tRNA synthetase, isoform A [Drosophila melanogaster]
comp17954_c0	12.53	26.22	1.08406	6.78377e-07	--
comp39400_c0	25.06	52.45	1.08406	3.15802e-13	wd-repeat protein [Aedes aegypti]
comp33154_c2	14.03	29.36	1.08342	1.21787e-07	vitellogenin-A1 [Culex quinquefasciatus]
comp34497_c0	49.12	102.75	1.08342	1.84973e-25	--
comp12839_c0	44.94	94.01	1.08336	2.51421e-23	PREDICTED: uncharacterized protein LOC101170928 [Oryzias latipes]
comp40470_c0	10.02	20.95	1.08179	1.27546e-05	PREDICTED: serine/threonine-protein phosphatase 6 regulatory ankyrin repeat subunit C-like, partial [Strongylocentrotus purpuratus]
comp31679_c0	10.02	20.95	1.08179	1.2748e-05	PREDICTED: LOW QUALITY PROTEIN: spermatogenesis-associated protein 5-like protein 1-like [Cavia porcellus]
comp40645_c0	27.4	57.23	1.08124	2.49082e-14	hypothetical protein TcasGA2_TC005088 [Tribolium castaneum]
comp30491_c0	5.85	12.2	1.08017	0.00148097	Hmgxb4 protein [Mus musculus]
comp36587_c1	348.85	727.66	1.07931	9.54047e-178	--
comp39955_c0	167.91	350.14	1.07891	1.57553e-85	mitochondrial trifunctional protein alpha subunit, isoform B [Drosophila melanogaster]
comp37343_c0	9.19	19.13	1.07662	3.72191e-05	--
comp39510_c0	6.18	12.86	1.07595	0.00107805	--
comp38116_c0	29.41	61.19	1.07584	3.62794e-15	--
comp24301_c0	23.39	48.65	1.07529	3.80317e-12	unknown [Dendroctonus ponderosae]
comp38971_c0	4.85	10.06	1.07276	0.00499615	--
comp13760_c0	18.04	37.44	1.07166	1.99183e-09	--
comp40582_c0	5.01	10.39	1.07039	0.00428823	PREDICTED: intersectin-1 [Gallus gallus]
comp40791_c0	8.35	17.32	1.07039	0.000107615	--
comp34787_c0	17.04	35.29	1.06904	6.87595e-09	--
comp31365_c0	7.02	14.51	1.06711	0.000496593	GF19039 [Drosophila ananassae]
comp27839_c0	21.05	43.54	1.06711	8.4811e-11	--
comp33147_c1	38.59	79.82	1.06711	2.16177e-19	--
comp33556_c1	7.18	14.84	1.06559	0.000424298	--
comp41171_c0	18.21	37.6	1.06471	2.26289e-09	--
comp29504_c0	14.7	30.35	1.06413	1.15299e-07	--
comp33292_c0	13.03	26.88	1.06333	7.51293e-07	putative eukaryotic translation initiation factor 3 subunit [Danaus plexippus]
comp12895_c0	988.74	2039.32	1.06308	0	ribosomal protein S24e [Scarabaeus laticollis]
comp40172_c0	5.68	11.71	1.06228	0.00229702	S1 RNA-binding domain-containing protein 1 [Mus musculus]
comp37961_c0	7.69	15.83	1.0614	0.000266181	--
comp32073_c0	58.31	120.07	1.06071	1.12969e-28	--
comp40432_c0	5.85	12.04	1.06054	0.00196691	egalitarian [Drosophila melanogaster]
comp33792_c1	5.85	12.04	1.06054	0.00196629	--
comp31509_c0	125.14	257.62	1.06036	3.4773e-61	PREDICTED: protein CDV3 homolog [Apis florea]
comp32491_c0	47.62	97.97	1.0595	2.01652e-23	GJ13247 [Drosophila virilis]
comp36917_c0	22.05	45.35	1.05889	4.35533e-11	--
comp33129_c0	10.36	21.28	1.05703	1.64544e-05	PREDICTED: ribonuclease 3-like [Bombus impatiens]
comp33652_c0	18.71	38.43	1.05683	1.87308e-09	translation initiation factor 2 gamma subunit [Lithobius forficatus]
comp33039_c0	8.35	17.15	1.05658	0.000142886	PREDICTED: WD repeat-containing protein 59-like [Xenopus (Silurana) tropicalis]
comp40004_c0	8.35	17.15	1.05658	0.000142827	Raf serine/threonine-protein kinase [Drosophila pseudoobscura pseudoobscura]
comp24576_c0	14.7	30.18	1.05627	1.53299e-07	GA18836 [Drosophila pseudoobscura pseudoobscura]
comp27581_c0	10.53	21.61	1.05614	1.40933e-05	hypothetical protein [Amblyomma maculatum]
comp24599_c1	10.53	21.61	1.05614	1.40861e-05	--
comp35523_c0	17.04	34.96	1.0555	1.23079e-08	nessun dorma, isoform A [Drosophila melanogaster]
comp37993_c1	10.69	21.94	1.05528	1.20184e-05	--
comp38267_c0	13.37	27.38	1.05311	7.27177e-07	--
comp36240_c0	112.11	229.58	1.05277	6.73105e-54	ubiquitin-activating enzyme E1 [Carassius auratus]
comp37713_c0	20.22	41.4	1.05268	4.45147e-10	--
comp38043_c0	4.51	9.24	1.05247	0.00894399	GA15234 [Drosophila pseudoobscura pseudoobscura]
comp35423_c0	9.02	18.47	1.05247	7.60878e-05	PREDICTED: SH3 domain-containing protein 19 isoform 1 [Sus scrofa]
comp37846_c0	45.11	92.36	1.05247	7.15948e-22	GF19034 [Drosophila ananassae]
comp33604_c0	18.71	38.26	1.05063	2.49073e-09	--
comp38394_c4	9.69	19.79	1.04891	4.09569e-05	Hsp90 co-chaperone/Cdc37 [Drosophila virilis]
comp36385_c0	77.86	158.99	1.0487	3.69827e-37	GA20572 [Drosophila pseudoobscura pseudoobscura]
comp39461_c3	14.87	30.35	1.04783	1.73838e-07	Tigger transposable element derived 6 [Homo sapiens]
comp36083_c0	42.27	86.26	1.04767	2.67294e-20	--
comp37167_c0	32.58	66.47	1.04731	9.81165e-16	YLP motif-containing protein 1, partial [Heterocephalus glaber]
comp27558_c0	7.69	15.67	1.04629	0.0003507	GI13550 [Drosophila mojavensis]
comp38694_c0	29.41	59.87	1.04439	3.71127e-14	--
comp35218_c0	40.43	82.3	1.04403	2.80474e-19	PREDICTED: uncharacterized protein LOC593853 [Strongylocentrotus purpuratus]
comp34253_c1	86.54	176.14	1.04389	7.95442e-41	--
comp33668_c0	5.51	11.22	1.04307	0.00352665	--
comp36468_c0	5.51	11.22	1.04307	0.00352561	--
comp40154_c1	5.68	11.54	1.04182	0.00302617	--
comp40929_c1	14.2	28.86	1.04182	4.38288e-07	Utx, isoform B [Drosophila melanogaster]
comp30557_c0	8.69	17.65	1.04103	0.000137934	AGAP005261-PA [Anopheles gambiae str. PEST]
comp39380_c0	75.52	153.38	1.04091	2.00238e-35	PREDICTED: DNA polymerase alpha catalytic subunit [Gallus gallus]
comp24357_c0	5.85	11.87	1.04064	0.00259557	GM26230 [Drosophila sechellia]
comp38154_c2	5.85	11.87	1.04064	0.00259477	--
comp32492_c0	5.85	11.87	1.04064	0.00259398	Predicted methyltransferase [Drosophila grimshawi]
comp33464_c0	26.4	53.6	1.04052	1.18399e-12	--
comp34892_c0	8.85	17.98	1.04026	0.000117899	GK24409 [Drosophila willistoni]
comp35098_c0	9.19	18.64	1.03882	8.58469e-05	PREDICTED: activating signal cointegrator 1 complex subunit 2 isoform 1 [Gorilla gorilla gorilla]
comp40960_c0	15.7	31.83	1.03787	1.04155e-07	hypothetical protein PGTG_11673 [Puccinia graminis f. sp. tritici CRL 75-36-700-3]
comp32960_c0	98.41	199.4	1.03747	1.01547e-45	--
comp36831_c0	19.38	39.25	1.03684	2.31916e-09	--
comp37440_c0	6.52	13.19	1.03653	0.00138411	PREDICTED: programmed cell death protein 2-like [Acyrthosiphon pisum]
comp31565_c1	6.52	13.19	1.03653	0.00138365	--
comp39985_c1	48.95	99.12	1.03646	7.38854e-23	--
comp37509_c0	23.39	47.33	1.03562	3.79383e-11	DnaJ subfamily C member 14 [Drosophila erecta]
comp21205_c0	10.19	20.62	1.03505	3.36453e-05	E3 ubiquitin-protein ligase RNF180 [Pongo abelii]
comp23233_c0	6.85	13.85	1.03477	0.00100766	PREDICTED: zinc finger CCHC domain-containing protein 2-like, partial [Anolis carolinensis]
comp38367_c0	45.11	91.2	1.03432	5.41713e-21	--
comp40187_c0	7.02	14.18	1.03395	0.000867216	1-phosphatidylinositol-3-phosphate 5-kinase isoform 2 [Macaca mulatta]
comp39960_c2	14.2	28.7	1.03355	5.7854e-07	CG7172 [Drosophila melanogaster]
comp24072_c0	7.18	14.51	1.03317	0.000741894	PREDICTED: LOW QUALITY PROTEIN: transcription initiation factor TFIID subunit 5-like [Cavia porcellus]
comp14845_c0	7.35	14.84	1.03242	0.000633171	--
comp34474_c1	55.3	111.66	1.03232	1.59121e-25	zipper, isoform C [Drosophila melanogaster]
comp37899_c0	11.19	22.59	1.03194	1.31096e-05	PREDICTED: integrator complex subunit 6-like [Saccoglossus kowalevskii]
comp40311_c0	82.87	167.24	1.03165	5.10689e-38	hypothetical protein BRAFLDRAFT_128819 [Branchiostoma floridae]
comp38766_c0	15.37	31.01	1.03103	1.89107e-07	Putative signal recognition particle subunit srp54 [Ixodes ricinus]
comp39753_c0	15.7	31.67	1.03037	1.37924e-07	PREDICTED: similar to transcriptional regulator, SIN3A [Ciona intestinalis]
comp35990_c0	15.7	31.67	1.03037	1.37828e-07	--
comp35380_c1	23.72	47.83	1.03016	3.65851e-11	--
comp39316_c0	15.87	32	1.03006	1.17568e-07	Putative tick transposon, partial [Rhipicephalus pulchellus]
comp34985_c0	12.03	24.24	1.02975	6.00834e-06	GG16436 [Drosophila erecta]
comp38600_c0	12.03	24.24	1.02975	6.00503e-06	--
comp33982_c0	33.08	66.63	1.02885	2.52934e-15	ubiquitin-protein ligase/ zinc ion binding protein [Zea mays]
comp27787_c0	8.69	17.48	1.02748	0.000181684	--
comp36903_c0	13.37	26.88	1.0268	1.69575e-06	GH16233 [Drosophila grimshawi]
comp40280_c0	9.19	18.47	1.026	0.000113326	GF18917 [Drosophila ananassae]
comp32579_c0	9.36	18.8	1.02554	9.66418e-05	zinc finger protein 544, isoform CRA_a [Homo sapiens]
comp33799_c0	29.57	59.37	1.02425	1.31235e-13	--
comp37831_c0	5.01	10.06	1.02385	0.0073966	--
comp36964_c0	5.01	10.06	1.02385	0.00739462	hypothetical protein SINV_03852 [Solenopsis invicta]
comp33662_c0	25.56	51.29	1.02338	8.3059e-12	--
comp32584_c0	15.87	31.83	1.0226	1.55215e-07	--
comp40252_c1	5.35	10.72	1.02237	0.00543494	--
comp38153_c2	11.19	22.43	1.02137	1.72154e-05	GA15235 [Drosophila pseudoobscura pseudoobscura]
comp39839_c1	28.24	56.57	1.02119	6.30134e-13	GM23133 [Drosophila sechellia]
comp28901_c0	5.85	11.71	1.02046	0.00339179	--
comp35848_c0	11.86	23.75	1.02018	9.20026e-06	GE10270 [Drosophila yakuba]
comp41187_c0	65.83	131.78	1.02	1.80701e-29	--
comp30063_c1	6.52	13.03	1.01838	0.00181987	cytochrome P450 [Anopheles darlingi]
comp40573_c1	34.75	69.43	1.01724	1.17248e-15	hypothetical protein AND_12723 [Anopheles darlingi]
comp34158_c0	29.24	58.38	1.01639	3.1772e-13	GM20014 [Drosophila sechellia]
comp36132_c0	7.52	15.01	1.01594	0.000712426	Segment polarity protein dishevelled-like protein DVL-3 [Crassostrea gigas]
comp33367_c0	23.56	47	1.01527	9.95534e-11	GG14657 [Drosophila erecta]
comp39047_c0	231.4	461.63	1.01503	8.5903e-102	RecName: Full=Xanthine dehydrogenase; Short=XD
comp38749_c0	8.19	16.33	1.01465	0.000380069	PREDICTED: protein MICAL-3-like [Meleagris gallopavo]
comp28925_c1	155.88	310.89	1.01462	1.50726e-68	GJ19348 [Drosophila virilis]
comp13612_c0	25.56	50.96	1.01408	1.4436e-11	--
comp37041_c0	9.02	17.98	1.0133	0.000174255	PREDICTED: phosphatidylethanolamine-binding protein homolog F40A3.3-like isoform 1 [Metaseiulus occidentalis]
comp39071_c1	9.19	18.31	1.01306	0.000148965	--
comp39141_c1	19.88	39.58	1.01207	4.40592e-09	AT04875p, partial [Drosophila melanogaster]
comp37093_c0	10.19	20.29	1.01178	5.80279e-05	GJ18156 [Drosophila virilis]
comp39313_c0	10.36	20.62	1.01159	4.97032e-05	GJ15570 [Drosophila virilis]
comp22348_c0	22.39	44.53	1.01073	3.99872e-10	--
comp34974_c0	123.97	246.57	1.01065	4.73507e-54	PREDICTED: lysine-specific histone demethylase 1A isoform 2 [Pan paniscus]
comp37224_c0	11.36	22.59	1.01057	1.93402e-05	GK13825 [Drosophila willistoni]
comp28009_c0	34.58	68.77	1.01042	2.42046e-15	moj32 [Drosophila mojavensis]
comp38305_c0	76.19	151.4	1.00946	3.18284e-33	PREDICTED: GPI transamidase component PIG-S-like [Monodelphis domestica]
comp39457_c0	51.46	102.25	1.00934	1.47711e-22	--
comp34276_c0	14.03	27.87	1.00856	1.56046e-06	GD11494 [Drosophila simulans]
comp37372_c0	14.2	28.2	1.00846	1.33319e-06	GF22940 [Drosophila ananassae]
comp32018_c0	57.64	114.46	1.00834	3.69527e-25	--
comp33569_c0	135.66	269.16	1.00709	1.21375e-58	hypothetical protein [Amblyomma maculatum]
comp40911_c0	17.71	35.13	1.00679	4.65815e-08	AGAP000711-PA [Anopheles gambiae str. PEST]
comp40306_c1	114.11	226.28	1.00632	2.89584e-49	PREDICTED: neural Wiskott-Aldrich syndrome protein-like [Cavia porcellus]
comp40947_c1	39.76	78.83	1.00605	2.15007e-17	PREDICTED: hypothetical protein LOC100745634 [Bombus impatiens]
comp40817_c1	24.39	48.32	1.00493	7.7543e-11	--
comp39892_c0	52.13	103.08	1.00231	1.78024e-22	GJ13998 [Drosophila virilis]
comp39919_c0	88.55	43.54	-1.00545	1.0597e-20	Z band alternatively spliced PDZ-motif protein 52, isoform E [Drosophila melanogaster]
comp41233_c0	6842.35	3360.21	-1.00728	0	cytochrome b [Halyomorpha halys]
comp37171_c0	20.88	10.23	-1.01159	2.26874e-05	--
comp33005_c0	33.75	16.49	-1.01436	2.51299e-08	--
comp34157_c0	49.62	24.24	-1.01465	5.64713e-12	GA15602 [Drosophila pseudoobscura pseudoobscura]
comp39048_c0	32.08	15.67	-1.01511	6.02213e-08	putative tartan [Danaus plexippus]
comp32628_c0	152.04	74.22	-1.01594	7.23674e-36	GI19527 [Drosophila mojavensis]
comp35807_c0	14.87	7.26	-1.0163	0.000474484	--
comp33357_c0	40.93	19.96	-1.01777	4.99122e-10	--
comp34130_c1	25.73	12.53	-1.01886	1.5837e-06	--
comp38606_c0	127.64	62.18	-1.01901	2.62787e-30	electron transfer flavoprotein subunit alpha, putative [Pediculus humanus corporis]
comp33052_c0	35.92	17.48	-1.02027	6.66996e-09	--
comp24252_c0	387.78	188.68	-1.02066	8.15663e-92	--
comp41312_c0	33.92	16.49	-1.02148	1.88193e-08	GA17497 [Drosophila pseudoobscura pseudoobscura]
comp24784_c0	19.05	9.24	-1.02554	4.73008e-05	GL15371 [Drosophila persimilis]
comp35402_c1	9.19	4.45	-1.02647	0.00831855	GM23001 [Drosophila sechellia]
comp33601_c0	9.19	4.45	-1.02647	0.00831637	--
comp31927_c0	8.85	4.29	-1.02748	0.0098187	--
comp34358_c0	13.03	6.27	-1.03747	0.000981422	heat shock protein 70 [Plutella xylostella]
comp35536_c0	13.03	6.27	-1.03747	0.000981087	--
comp36600_c1	71.67	34.47	-1.03747	1.09551e-17	Putative tick transposon, partial [Rhipicephalus pulchellus]
comp35288_c0	69.84	33.48	-1.04202	2.3109e-17	Proton-coupled amino acid transporter 1 [Harpegnathos saltator]
comp19628_c0	23.06	11.05	-1.04244	4.11431e-06	--
comp36477_c1	11.36	5.44	-1.04307	0.00229649	--
comp33908_c0	10.69	5.11	-1.0458	0.00320764	tipE homolog 3 [Drosophila melanogaster]
comp30963_c0	15.87	7.59	-1.04629	0.000192534	--
comp38392_c0	10.36	4.95	-1.04731	0.00378819	--
comp34880_c0	10.02	4.78	-1.04891	0.00450078	glucosyl/glucuronosyl transferases [Aedes aegypti]
comp32174_c0	1361.49	648.49	-1.05136	0	glyceraldehyde-3-phosphate dehydrogenase [Periplaneta americana]
comp37320_c0	9.36	4.45	-1.05247	0.0062688	hypothetical protein DAPPUDRAFT_306608 [Daphnia pulex]
comp40458_c0	9.36	4.45	-1.05247	0.00626709	PREDICTED: pyruvate dehydrogenase phosphatase regulatory subunit, mitochondrial-like [Bombus terrestris]
comp30101_c1	30.24	14.35	-1.0569	5.47982e-08	--
comp20268_c0	21.55	10.23	-1.05703	7.13073e-06	Piso0_000505 [Millerozyma farinosa CBS 7064]
comp33839_c0	266.32	126.33	-1.05724	9.24496e-67	myosin heavy chain, isoform P [Drosophila melanogaster]
comp32969_c0	51.46	24.41	-1.05733	3.26397e-13	PREDICTED: hypothetical protein LOC100575897 isoform 1 [Acyrthosiphon pisum]
comp39015_c0	25.06	11.87	-1.05889	9.71181e-07	--
comp31937_c0	185.62	87.74	-1.06236	5.8791e-47	NADH dehydrogenase [Drosophila erecta]
comp37147_c0	26.23	12.37	-1.0658	4.32231e-07	--
comp20620_c0	11.19	5.28	-1.06609	0.00203307	Thrombospondin type-1 domain-containing protein 4 [Camponotus floridanus]
comp39491_c0	21.72	10.23	-1.06817	5.32159e-06	--
comp30747_c0	19.71	9.24	-1.07529	1.47053e-05	Sodium/potassium-transporting ATPase subunit alpha [Camponotus floridanus]
comp12962_c0	9.52	4.45	-1.078	0.00470109	PREDICTED: elongation of very long chain fatty acids protein AAEL008004-like [Bombus terrestris]
comp32258_c0	12.7	5.94	-1.078	0.00077099	odorant-binding protein 1 [Apolygus lucorum]
comp35550_c0	104.59	48.82	-1.08057	2.62043e-27	GJ23888 [Drosophila virilis]
comp21352_c0	9.19	4.29	-1.08092	0.00557523	conserved hypothetical protein [Pediculus humanus corporis]
comp33574_c0	18.38	8.58	-1.08092	2.87396e-05	--
comp37319_c4	38.26	17.81	-1.08432	2.40942e-10	hypothetical protein TRIADDRAFT_27375 [Trichoplax adhaerens]
comp34589_c0	14.54	6.76	-1.08539	0.000247358	--
comp29134_c0	17.38	8.08	-1.08573	4.7876e-05	--
comp29941_c0	11.36	5.28	-1.08746	0.00151346	PREDICTED: LSM domain-containing protein 1-like isoform 1 [Equus caballus]
comp37005_c2	47.95	22.27	-1.08809	6.72277e-13	--
comp35292_c0	62.65	29.03	-1.09132	8.75035e-17	CYP6M1a [Anopheles funestus]
comp36223_c0	10.69	4.95	-1.09311	0.00211806	GG20322 [Drosophila erecta]
comp39858_c3	81.53	37.6	-1.09785	6.44955e-22	--
comp41585_c0	271.83	125.34	-1.09814	2.19024e-72	--
comp37518_c3	10.02	4.62	-1.09954	0.00295236	--
comp29485_c0	19.71	9.07	-1.10128	9.50992e-06	--
comp41092_c0	36.92	16.99	-1.1014	3.06465e-10	--
comp35250_c2	36.92	16.99	-1.1014	3.06181e-10	--
comp38633_c0	39.26	17.98	-1.10833	5.91503e-11	sallimus, isoform Q [Drosophila melanogaster]
comp32355_c0	92.22	42.06	-1.11417	2.61282e-25	hypothetical protein AND_10451 [Anopheles darlingi]
comp40233_c0	8.69	3.96	-1.11548	0.00577451	--
comp37296_c0	89.89	40.9	-1.11727	8.73144e-25	PREDICTED: sequestosome-1-like isoform 2 [Strongylocentrotus purpuratus]
comp29063_c0	315.77	143.65	-1.11764	1.97143e-86	GH22364 [Drosophila grimshawi]
comp36372_c0	14.54	6.6	-1.12102	0.000160168	--
comp35528_c0	59.65	27.05	-1.12223	1.06013e-16	cytochrome P450 [Bemisia tabaci]
comp3237_c0	14.2	6.43	-1.12399	0.000189875	--
comp31356_c0	18.21	8.25	-1.12433	1.62624e-05	PREDICTED: E3 ubiquitin-protein ligase SIAH1 [Sarcophilus harrisii]
comp35173_c0	34.25	15.5	-1.12489	7.57725e-10	GG19454 [Drosophila erecta]
comp38876_c0	11.36	5.11	-1.13327	0.00097064	--
comp40899_c2	78.69	35.29	-1.13812	2.21483e-22	--
comp41088_c0	21.39	9.57	-1.14202	1.67817e-06	--
comp35980_c0	12.2	5.44	-1.14543	0.000512709	--
comp32640_c0	36.26	16.16	-1.14684	1.09452e-10	GE10210 [Drosophila yakuba]
comp36440_c0	343	152.72	-1.14865	5.18606e-98	ornithine decarboxylase antizyme, partial [Homo sapiens]
comp12861_c0	17.04	7.59	-1.14886	2.32334e-05	--
comp36424_c0	55.13	24.41	-1.15687	3.30833e-16	CG4239, isoform C [Drosophila melanogaster]
comp38849_c0	45.11	19.96	-1.15795	2.30722e-13	GD10980 [Drosophila simulans]
comp31413_c0	23.89	10.56	-1.15987	2.34875e-07	--
comp37785_c0	47.45	20.95	-1.16106	4.33112e-14	bent, isoform I [Drosophila melanogaster]
comp35643_c1	14.2	6.27	-1.16146	0.000120288	--
comp37633_c0	7.85	3.46	-1.16227	0.00698137	unnamed protein product [Tetraodon nigroviridis]
comp33676_c0	110.1	48.49	-1.16446	2.72762e-32	--
comp41637_c0	15.04	6.6	-1.16993	6.25643e-05	phosphoglycerate kinase [Aedes aegypti]
comp35166_c0	1418.46	622.1	-1.17043	0	cytochrome P450 6BQ5 [Tribolium castaneum]
comp35136_c0	40.26	17.65	-1.17142	3.45253e-12	--
comp24463_c0	355.2	155.53	-1.17281	7.91906e-105	GL10144 [Drosophila persimilis]
comp36369_c0	204.83	89.39	-1.17759	6.46189e-61	--
comp39768_c1	164.07	71.58	-1.17803	7.41032e-49	--
comp33245_c0	58.48	25.4	-1.18442	8.70916e-18	--
comp39828_c1	22.05	9.57	-1.18641	4.66988e-07	GG20269 [Drosophila erecta]
comp33380_c1	562.04	243.6	-1.18751	3.99564e-169	PREDICTED: ATP synthase subunit e, mitochondrial-like [Loxodonta africana]
comp36137_c0	75.18	32.49	-1.19173	5.74343e-23	--
comp33169_c1	14.2	6.1	-1.19994	7.49657e-05	hypothetical protein AND_11183 [Anopheles darlingi]
comp40334_c0	988.74	423.53	-1.20446	2.68093e-304	sallimus, isoform Y [Drosophila melanogaster]
comp35397_c0	15.04	6.43	-1.20645	3.9326e-05	--
comp35361_c0	16.21	6.93	-1.2076	1.72864e-05	--
comp34808_c0	49.45	21.11	-1.20945	1.34684e-15	GK13679 [Drosophila willistoni]
comp33949_c1	8.52	3.63	-1.21299	0.00316156	--
comp28372_c0	34.08	14.51	-1.21299	5.98872e-11	GG16462 [Drosophila erecta]
comp32599_c0	47.45	20.12	-1.21901	3.66369e-15	Putative legumain [Desmodus rotundus]
comp38383_c0	7.02	2.97	-1.22239	0.00828798	--
comp30509_c0	8.19	3.46	-1.22239	0.00370099	--
comp31630_c1	10.53	4.45	-1.22239	0.000732504	--
comp33159_c1	87.71	37.11	-1.22239	8.74392e-28	--
comp28047_c1	57.81	24.41	-1.22517	1.62126e-18	--
comp30795_c0	34.42	14.51	-1.22707	3.07133e-11	--
comp31282_c0	167.07	70.42	-1.22769	5.02808e-53	cheerio, isoform I [Drosophila melanogaster]
comp38607_c1	11.36	4.78	-1.22948	0.000380484	PREDICTED: ATP synthase subunit beta, mitochondrial [Ovis aries]
comp39568_c0	102.25	43.05	-1.22948	1.26599e-32	GK10204 [Drosophila willistoni]
comp29135_c0	117.95	49.64	-1.2299	1.31557e-37	Putative head-elevated expression protein, partial [Rhipicephalus pulchellus]
comp34469_c0	161.89	67.95	-1.23385	8.54346e-52	Protein CPR-4 [Caenorhabditis elegans]
comp22655_c0	95.57	40.08	-1.23506	1.00789e-30	GK13242 [Drosophila willistoni]
comp40542_c0	12.2	5.11	-1.23563	0.000199566	CG34417, isoform M [Drosophila melanogaster]
comp38402_c0	11.03	4.62	-1.23704	0.000448394	--
comp35828_c0	30.07	12.53	-1.24393	4.32553e-10	--
comp29079_c0	11.53	4.78	-1.25054	0.000274611	--
comp28047_c0	26.4	10.89	-1.25939	4.38485e-09	peptide methionine sulfoxide reductase [Culex quinquefasciatus]
comp32326_c0	6.85	2.8	-1.27009	0.00705739	Chain A, Solution Structure Of A Calmodulin-Target Peptide Complex By Multidimensional Nmr
comp38563_c0	199.49	81.64	-1.2703	1.10774e-66	--
comp32990_c0	106.09	43.38	-1.27169	1.24469e-35	--
comp13036_c0	84.21	34.3	-1.27684	1.62858e-28	--
comp35454_c0	8.52	3.46	-1.28011	0.00192594	CG13618 [Drosophila melanogaster]
comp35467_c0	177.43	72.07	-1.28108	4.18352e-60	GJ24648 [Drosophila virilis]
comp33323_c0	12.2	4.95	-1.28293	0.000120349	conserved hypothetical protein [Culex quinquefasciatus]
comp24368_c0	10.69	4.29	-1.29956	0.000315702	--
comp39176_c4	16.87	6.76	-1.30066	2.75823e-06	--
comp22735_c0	12.36	4.95	-1.30256	8.5442e-05	--
comp36725_c0	8.69	3.46	-1.30812	0.0013712	hypothetical protein DAPPUDRAFT_236977 [Daphnia pulex]
comp35510_c0	37.26	14.84	-1.30905	2.48181e-13	PREDICTED: pancreatic triacylglycerol lipase-like [Bombus impatiens]
comp36352_c0	11.19	4.45	-1.3112	0.000193628	--
comp34215_c0	13.7	5.44	-1.31316	2.68857e-05	--
comp34059_c0	9.19	3.63	-1.32193	0.000834245	--
comp35652_c0	10.86	4.29	-1.32193	0.000225137	--
comp12835_c0	34.25	13.52	-1.32193	1.7918e-12	--
comp40051_c1	41.77	16.49	-1.32193	4.15827e-15	--
comp35759_c0	72.68	28.53	-1.33024	3.25412e-26	--
comp37271_c0	18.55	7.26	-1.33498	4.23986e-07	GH11027 [Drosophila grimshawi]
comp35418_c1	7.18	2.8	-1.3388	0.00358493	--
comp33842_c1	13.53	5.28	-1.33985	2.22546e-05	--
comp39456_c0	60.48	23.58	-1.33997	3.97835e-22	--
comp42687_c0	11.86	4.62	-1.34239	8.2711e-05	--
comp28824_c0	66.33	25.73	-1.34759	1.98063e-24	--
comp32483_c1	9.36	3.63	-1.34792	0.000589122	--
comp34693_c0	13.2	5.11	-1.34958	2.58593e-05	--
comp36639_c3	12.36	4.78	-1.35147	5.00749e-05	PREDICTED: probable alpha-ketoglutarate-dependent dioxygenase ABH6-like [Apis mellifera]
comp35069_c0	11.53	4.45	-1.35364	9.60986e-05	--
comp39169_c1	12.03	4.62	-1.36257	5.81582e-05	--
comp25278_c0	21.55	8.25	-1.36737	1.92374e-08	--
comp35140_c0	11.7	4.45	-1.3744	6.74904e-05	hypothetical protein BRAFLDRAFT_214411 [Branchiostoma floridae]
comp37797_c2	60.65	23.09	-1.37454	4.9158e-23	--
comp34043_c0	13.87	5.28	-1.37504	1.09632e-05	--
comp57406_c0	12.2	4.62	-1.38247	4.10381e-05	--
comp39275_c0	67.5	25.4	-1.39142	4.77636e-26	RIC-3, isoform K [Drosophila melanogaster]
comp36094_c0	7.02	2.64	-1.39232	0.00295004	--
comp36493_c1	14.54	5.44	-1.39855	4.63353e-06	--
comp29394_c0	6.18	2.31	-1.4021	0.00567649	--
comp38556_c2	26.56	9.9	-1.40599	1.10214e-10	--
comp28614_c0	47.28	17.48	-1.41674	7.30278e-19	PREDICTED: 1-acyl-sn-glycerol-3-phosphate acyltransferase alpha-like [Apis mellifera]
comp33052_c1	8.52	3.13	-1.4245	0.00064725	--
comp32304_c0	8.52	3.13	-1.4245	0.000647018	hypothetical protein BRAFLDRAFT_62306 [Branchiostoma floridae]
comp35113_c0	14.37	5.28	-1.42626	3.74103e-06	--
comp35548_c1	12.2	4.45	-1.43494	2.29461e-05	--
comp28463_c0	38.43	14.02	-1.4361	1.04219e-15	GI10367 [Drosophila mojavensis]
comp39462_c0	33.92	12.37	-1.43652	6.34635e-14	GH02014p [Drosophila melanogaster]
comp35355_c0	72.68	26.39	-1.44294	1.45438e-29	GJ20147 [Drosophila virilis]
comp37223_c0	99.91	36.12	-1.44921	8.5828e-41	PREDICTED: facilitated trehalose transporter Tret1-like isoform 2 [Acyrthosiphon pisum]
comp38342_c0	6.85	2.47	-1.45066	0.00239094	CG3706 [Drosophila melanogaster]
comp37697_c0	39.76	14.35	-1.45187	1.70382e-16	--
comp31202_c0	8.69	3.13	-1.45251	0.00044892	--
comp32771_c1	10.53	3.79	-1.45372	8.47788e-05	--
comp33025_c0	40.77	14.68	-1.455	5.93941e-17	--
comp31914_c0	5.51	1.98	-1.45943	0.00755624	--
comp36561_c0	312.6	111.82	-1.46445	2.96986e-129	PREDICTED: similar to IP16036p isoform 1 [Tribolium castaneum]
comp34675_c0	10.19	3.63	-1.47131	9.71918e-05	cytoplasmic linker protein 190, isoform J [Drosophila melanogaster]
comp35935_c1	18.55	6.6	-1.47249	4.03879e-08	PREDICTED: similar to cytochrome P450 CYP6BK17 [Tribolium castaneum]
comp38739_c1	8.35	2.97	-1.47393	0.000517188	--
comp39796_c0	12.53	4.45	-1.47393	1.09282e-05	--
comp18420_c0	6.52	2.31	-1.47805	0.00275149	--
comp38304_c0	8.85	3.13	-1.47999	0.000310985	GF15065 [Drosophila ananassae]
comp27741_c1	11.7	4.12	-1.48543	2.09802e-05	--
comp24705_c0	15.04	5.28	-1.49185	8.30698e-07	cytochrome P450 [Bemisia tabaci]
comp31376_c0	5.18	1.81	-1.49476	0.00867907	--
comp35332_c0	5.18	1.81	-1.49476	0.00867682	--
comp33441_c0	18.88	6.6	-1.49825	1.86774e-08	unknown [Picea sitchensis]
comp34337_c0	5.68	1.98	-1.5025	0.00525747	--
comp33420_c0	11.36	3.96	-1.5025	2.39947e-05	--
comp40881_c0	6.18	2.14	-1.50901	0.00316295	unnamed protein product [Tetraodon nigroviridis]
comp39991_c0	6.18	2.14	-1.50901	0.003162	tubulointerstitial nephritis antigen [Culex quinquefasciatus]
comp12836_c0	44.78	15.5	-1.5115	1.2731e-19	--
comp19414_c0	9.19	3.13	-1.53343	0.000146884	--
comp36957_c0	9.19	3.13	-1.53343	0.000146822	PREDICTED: RETRotransposon-like family member (retr-1)-like [Saccoglossus kowalevskii]
comp12882_c0	4.85	1.65	-1.53605	0.00993044	ribosomal protein S2 [Mesostigma viride]
comp37639_c1	292.88	99.62	-1.53721	5.60407e-130	--
comp30078_c0	5.35	1.81	-1.54057	0.00598612	--
comp30863_c0	5.85	1.98	-1.54432	0.00359695	--
comp39151_c0	5.85	1.98	-1.54432	0.0035959	--
comp31106_c0	225.22	76.2	-1.54486	1.04024e-100	PREDICTED: troponin I 2-like [Nasonia vitripennis]
comp41144_c0	20.05	6.76	-1.54934	2.32185e-09	Neuronal calcium sensor 2 [Ascaris suum]
comp35333_c0	768.21	258.77	-1.55116	0	AGAP000184-PA [Anopheles gambiae str. PEST]
comp28199_c0	912.73	306.27	-1.55672	0	GF11112 [Drosophila ananassae]
comp30899_c0	54.63	18.31	-1.55873	6.37856e-25	Paramyosin, short form [Camponotus floridanus]
comp37301_c0	521.61	173.34	-1.57071	7.85508e-239	--
comp40320_c0	25.4	8.41	-1.5755	5.53184e-12	--
comp36399_c0	5.01	1.65	-1.58496	0.00683128	--
comp27018_c0	5.51	1.81	-1.58496	0.00411371	--
comp34414_c0	6.01	1.98	-1.58496	0.00246598	--
comp39460_c0	6.52	2.14	-1.58496	0.00147568	--
comp38682_c3	8.02	2.64	-1.58496	0.000315723	--
comp35477_c0	8.52	2.8	-1.58496	0.000190133	unnamed protein product [Mus musculus]
comp37247_c1	12.53	4.12	-1.58496	3.09583e-06	--
comp31836_c0	13.53	4.45	-1.58496	1.09025e-06	--
comp32541_c0	19.55	6.43	-1.58496	2.01609e-09	--
comp36085_c2	38.59	12.7	-1.58496	3.89254e-18	--
comp39116_c0	65.66	21.44	-1.59602	6.72012e-31	GE23720 [Drosophila yakuba]
comp28616_c0	101.25	32.99	-1.59932	1.17378e-47	nonstructural-like protein [Drosophila persimilis]
comp18525_c0	638.56	207.48	-1.6032	3.89168e-301	--
comp32394_c0	26.4	8.58	-1.60334	9.60667e-13	--
comp35210_c0	10.69	3.46	-1.60768	1.63375e-05	--
comp38607_c0	26.06	8.41	-1.61298	1.08276e-12	3-isopropylmalate dehydrogenase, putative [Ricinus communis]
comp40630_c0	8.19	2.64	-1.61471	0.000214255	RNA-binding protein 24-A [Xenopus laevis]
comp38455_c1	82.53	26.55	-1.61745	1.66542e-39	--
comp38490_c0	122.13	39.09	-1.62498	9.1468e-59	GG22328 [Drosophila erecta]
comp41007_c0	5.18	1.65	-1.63227	0.00464696	--
comp29602_c0	4.68	1.48	-1.63743	0.00771042	--
comp34981_c3	8.85	2.8	-1.64046	8.5884e-05	--
comp27906_c0	64.99	20.45	-1.64943	4.90349e-32	CG11638 [Drosophila melanogaster]
comp24315_c0	121.8	38.26	-1.65179	5.61958e-60	cytochrome c oxidase subunit iv [Aedes aegypti]
comp35214_c0	342.17	106.38	-1.66684	1.73987e-170	--
comp29277_c0	288.2	88.9	-1.67824	5.91064e-145	GE11315 [Drosophila yakuba]
comp35748_c0	298.39	92.03	-1.6784	4.23393e-150	GE16240 [Drosophila yakuba]
comp39784_c0	7.52	2.31	-1.6845	0.000268678	--
comp34208_c0	4.85	1.48	-1.68806	0.00522288	PREDICTED: phosphatidylethanolamine-binding protein homolog F40A3.3-like isoform 1 [Bombus impatiens]
comp37361_c0	7.02	2.14	-1.69188	0.000448236	cytochrome P450 [Bemisia tabaci]
comp28270_c0	35.25	10.72	-1.69873	2.92274e-18	GJ23212 [Drosophila virilis]
comp37782_c0	4.34	1.32	-1.70044	0.00864341	--
comp37639_c0	12.53	3.79	-1.70526	7.61463e-07	gamma-glutamyl phosphate reductase [Glossina morsitans morsitans]
comp34898_c0	14.2	4.29	-1.70895	1.0525e-07	--
comp37201_c1	6.01	1.81	-1.71049	0.0012481	--
comp37749_c0	48.12	14.51	-1.71049	5.03394e-25	GL25029 [Drosophila persimilis]
comp29327_c0	9.86	2.97	-1.71272	1.5277e-05	--
comp29648_c0	9.86	2.97	-1.71272	1.52692e-05	--
comp12850_c0	18.71	5.61	-1.71989	4.52168e-10	GK15838 [Drosophila willistoni]
comp29222_c0	16.54	4.95	-1.72247	5.55457e-09	hypothetical protein IscW_ISCW001408 [Ixodes scapularis]
comp48202_c0	18.21	5.44	-1.72379	7.58061e-10	--
comp40051_c0	10.53	3.13	-1.72935	6.06314e-06	GF17323 [Drosophila ananassae]
comp28697_c1	10.53	3.13	-1.72935	6.05981e-06	--
comp24226_c0	8.35	2.47	-1.73697	7.09471e-05	--
comp35310_c0	45.78	13.52	-1.74048	2.14594e-24	PREDICTED: facilitated trehalose transporter Tret1-like isoform 1 [Acyrthosiphon pisum]
comp37133_c1	4.51	1.32	-1.75489	0.00581034	acyl-CoA Z9 desaturase [Planotortrix notophaea]
comp29110_c0	9.69	2.8	-1.77052	1.10612e-05	--
comp32190_c0	6.85	1.98	-1.77259	0.000327677	GJ20723 [Drosophila virilis]
comp37429_c0	10.36	2.97	-1.78427	4.38106e-06	--
comp37131_c0	16.71	4.78	-1.78588	1.70013e-09	--
comp31630_c0	6.35	1.81	-1.7885	0.000546763	GJ13697 [Drosophila virilis]
comp37117_c0	6.35	1.81	-1.7885	0.000546564	N-acetyltransferase 9-like protein [Camponotus floridanus]
comp30970_c0	7.52	2.14	-1.79141	0.000130502	--
comp31609_c0	113.78	32.33	-1.7968	6.10126e-63	--
comp31224_c0	8.85	2.47	-1.82103	2.01204e-05	--
comp38376_c0	7.69	2.14	-1.82312	8.51908e-05	GD14275 [Drosophila simulans]
comp23954_c0	31.41	8.74	-1.82667	5.68506e-18	TpnC41C [Drosophila virilis]
comp38514_c0	17.88	4.95	-1.83458	1.77381e-10	--
comp44072_c0	4.18	1.15	-1.8365	0.00635136	PREDICTED: ATP-binding cassette sub-family A member 8-A [Rattus norvegicus]
comp38353_c0	66.33	18.14	-1.85164	2.79129e-38	Putative serine protease [Drosophila sechellia]
comp13441_c0	8.52	2.31	-1.86507	2.17483e-05	--
comp33379_c0	9.19	2.47	-1.87447	8.47638e-06	--
comp31655_c0	14.7	3.96	-1.87447	5.99748e-09	--
comp32251_c0	42.44	11.38	-1.88016	4.27903e-25	--
comp12886_c0	183.45	48.82	-1.89121	1.18043e-108	hypothetical protein SINV_05072 [Solenopsis invicta]
comp36573_c0	8.69	2.31	-1.89308	1.40968e-05	--
comp33125_c0	249.78	66.3	-1.89488	2.45043e-148	myosin light chain [Crangon crangon]
comp37866_c0	23.06	6.1	-1.89907	5.5016e-14	--
comp38374_c0	8.19	2.14	-1.91427	2.32623e-05	CG1732, isoform A [Drosophila melanogaster]
comp36832_c0	187.46	48.32	-1.9371	1.32179e-114	hypothetical protein SINV_11498 [Solenopsis invicta]
comp30142_c0	3.84	0.99	-1.9386	0.0068796	phosphatidylethanolamine-binding protein 2 [Culex quinquefasciatus]
comp45955_c0	10.53	2.64	-1.97728	5.54156e-07	--
comp29172_c0	375.92	93.68	-1.98596	1.45058e-237	putative chemosensory binding protein [Stomoxys calcitrans]
comp37377_c1	4.01	0.99	-2	0.00445754	PREDICTED: hypothetical protein LOC100575720 [Acyrthosiphon pisum]
comp31105_c0	5.35	1.32	-2	0.000680579	--
comp36373_c0	392.62	95.49	-2.02103	7.85822e-254	myofilin variant C [Bombyx mandarina]
comp31666_c0	10.86	2.64	-2.02237	2.20636e-07	--
comp29372_c0	10.19	2.47	-2.02385	5.76903e-07	--
comp33285_c0	9.52	2.31	-2.02554	1.50331e-06	DNA damage-responsive repressor GIS1/RPH1
comp28358_c0	5.51	1.32	-2.04439	0.000433082	histone 2A [Culex quinquefasciatus]
comp33608_c0	15.87	3.79	-2.04629	1.03658e-10	--
comp41295_c0	292.55	69.43	-2.05629	2.31269e-193	ATP synthase [Papilio polytes]
comp31735_c1	4.18	0.99	-2.05889	0.00284639	--
comp37518_c2	8.35	1.98	-2.05889	6.33422e-06	cytochrome oxidase subunit II [Kikihia sp. &apos;westlandica south&apos;]
comp28489_c0	7.02	1.65	-2.07039	4.19932e-05	--
comp36770_c0	45.28	10.56	-2.08215	1.63939e-30	--
comp29811_c0	5.68	1.32	-2.08746	0.000275093	--
comp34428_c0	29.91	6.93	-2.0915	2.26743e-20	GJ12193 [Drosophila virilis]
comp35281_c0	6.52	1.48	-2.11548	6.75384e-05	--
comp35048_c0	8.02	1.81	-2.12553	6.44982e-06	PREDICTED: nucleoporin NDC1, partial [Gorilla gorilla gorilla]
comp37469_c0	84.54	18.8	-2.1501	3.70569e-59	hypothetical protein Phum_PHUM596940 [Pediculus humanus corporis]
comp38200_c0	8.19	1.81	-2.15528	4.04582e-06	--
comp29683_c0	47.95	10.56	-2.16491	6.61619e-34	Ankyrin-2 [Camponotus floridanus]
comp37598_c0	6.01	1.32	-2.16993	0.000109251	GD11497 [Drosophila simulans]
comp38561_c2	6.18	1.32	-2.20945	6.78529e-05	--
comp31911_c0	4.68	0.99	-2.22239	0.000715339	--
comp31390_c0	5.51	1.15	-2.23704	0.000174344	--
comp35533_c0	3.17	0.66	-2.24793	0.00743687	--
comp29283_c0	3.17	0.66	-2.24793	0.00743489	PREDICTED: zinc finger MYM-type protein 1-like [Acyrthosiphon pisum]
comp34254_c0	3.17	0.66	-2.24793	0.00743291	PREDICTED: similar to potassium-dependent sodium-calcium exchanger [Tribolium castaneum]
comp13056_c0	54.3	11.05	-2.27821	7.88046e-41	--
comp36422_c0	7.35	1.48	-2.28951	6.31896e-06	--
comp38556_c0	3.34	0.66	-2.32193	0.0046573	GJ17421 [Drosophila virilis]
comp37845_c4	275.67	54.43	-2.32193	7.05152e-212	--
comp35612_c0	20.22	3.96	-2.3339	8.05714e-16	--
comp37283_c2	76.52	14.68	-2.36347	4.42117e-60	hypothetical protein DAPPUDRAFT_304437 [Daphnia pulex]
comp134849_c0	5.18	0.99	-2.36923	0.000169178	--
comp38309_c1	4.34	0.82	-2.37851	0.000698557	Acid ceramidase, partial [Bos grunniens mutus]
comp36070_c0	7.85	1.48	-2.38466	1.44086e-06	--
comp34470_c1	3.51	0.66	-2.39232	0.00287627	--
comp27655_c0	4.51	0.82	-2.43296	0.000426447	--
comp39737_c0	4.51	0.82	-2.43296	0.000426288	--
comp40566_c0	10.86	1.98	-2.43741	4.06394e-09	--
comp21240_c0	17.38	3.13	-2.45251	1.95064e-14	heat shock protein 68 [Bombyx mori]
comp31915_c0	233.4	42.06	-2.45376	1.84437e-191	--
comp39519_c1	23.06	4.12	-2.46467	3.72267e-19	--
comp38948_c0	4.68	0.82	-2.48543	0.000259831	--
comp37332_c2	2.84	0.49	-2.5025	0.00725547	PREDICTED: phosphatidylethanolamine-binding protein homolog F40A3.3-like isoform 1 [Bombus impatiens]
comp32228_c0	78.86	13.69	-2.5076	2.61502e-66	--
comp30713_c0	3.84	0.66	-2.52356	0.00106951	--
comp40523_c0	76.35	13.03	-2.53227	6.35177e-65	--
comp30807_c0	3.01	0.49	-2.58496	0.00444578	--
comp30133_c0	3.01	0.49	-2.58496	0.00444451	--
comp32716_c0	3.01	0.49	-2.58496	0.00444323	--
comp21469_c0	3.01	0.49	-2.58496	0.00444196	blight-associated protein P12 [Citrus australasica]
comp36365_c0	7.02	1.15	-2.58496	1.98695e-06	hypothetical protein KGM_22194 [Danaus plexippus]
comp39443_c0	6.18	0.99	-2.62449	8.17489e-06	--
comp30781_c0	16.71	2.64	-2.64386	4.46785e-15	PREDICTED: HOP homeobox-like [Saccoglossus kowalevskii]
comp40872_c0	4.34	0.66	-2.70044	0.000233691	l(2) long form [Culex quinquefasciatus]
comp265393_c0	13.53	1.98	-2.75489	8.29559e-13	--
comp30897_c0	203.66	27.87	-2.8506	5.06483e-197	GG20871 [Drosophila erecta]
comp32002_c0	2.51	0.33	-2.90689	0.00652987	--
comp38609_c0	2.51	0.33	-2.90689	0.0065281	--
comp36849_c0	2.51	0.33	-2.90689	0.00652633	--
comp30610_c1	5.01	0.66	-2.90689	2.81176e-05	--
comp27409_c0	5.01	0.66	-2.90689	2.81041e-05	RecName: Full=Putative defense protein 2; Short=DFP-2; Flags: Precursor
comp20446_c0	4.01	0.49	-3	0.000194126	--
comp40674_c0	4.01	0.49	-3	0.000194047	GJ14152 [Drosophila virilis]
comp36091_c0	5.35	0.66	-3	9.51048e-06	UDP-glycosyltransferase UGT33B11 [Helicoverpa armigera]
comp36990_c0	4.18	0.49	-3.05889	0.000112303	GK17150 [Drosophila willistoni]
comp38913_c0	2.84	0.33	-3.08746	0.00227188	aspartate aminotransferase, partial [Allonemobius socius]
comp42030_c0	2.84	0.33	-3.08746	0.00227117	Putative serine protease F56F10.1 [Crassostrea gigas]
comp27318_c0	2.84	0.33	-3.08746	0.00227046	--
comp30553_c0	5.68	0.66	-3.08746	3.18542e-06	GJ13530 [Drosophila virilis]
comp37969_c2	4.34	0.49	-3.11548	6.4689e-05	--
comp13038_c0	70.17	7.92	-3.12928	1.85502e-74	troponin C [Lethocerus indicus]
comp36087_c0	192.14	21.61	-3.134	2.33657e-204	flightin [Bombyx mori]
comp33587_c0	23.06	2.47	-3.20163	4.83355e-25	--
comp35663_c0	12.7	1.32	-3.24793	4.50501e-14	Amidinotransferase family protein [Tetrahymena thermophila]
comp33913_c0	15.87	1.32	-3.56986	5.28027e-19	Amidinotransferase family protein [Tetrahymena thermophila]
comp41471_c0	5.01	0.33	-3.90689	1.33359e-06	--
comp31252_c0	28.57	1.81	-3.95842	5.78914e-37	--
comp38455_c0	18.21	1.15	-3.96083	1.38862e-23	--
comp23624_c0	1.5	0	-6.49185	0.00945873	--
comp25086_c0	1.5	0	-6.49185	0.0094563	hypothetical protein DAPPUDRAFT_107992 [Daphnia pulex]
comp40020_c1	1.5	0	-6.49185	0.00945387	--
comp19119_c0	1.5	0	-6.49185	0.00945145	--
comp25561_c0	1.5	0	-6.49185	0.00944902	--
comp31989_c0	1.5	0	-6.49185	0.00944659	GA12994 [Drosophila pseudoobscura pseudoobscura]
comp28880_c0	1.5	0	-6.49185	0.00944417	--
comp31597_c0	1.67	0	-6.64386	0.00515448	--
comp30696_c0	1.67	0	-6.64386	0.00515303	--
comp13263_c0	1.67	0	-6.64386	0.00515157	--
comp36350_c0	1.67	0	-6.64386	0.00515012	--
comp28597_c0	1.67	0	-6.64386	0.00514867	--
comp31076_c0	1.67	0	-6.64386	0.00514722	--
comp12362_c0	1.67	0	-6.64386	0.00514577	--
comp20615_c0	1.67	0	-6.64386	0.00514433	--
comp167041_c0	1.67	0	-6.64386	0.00514288	--
comp25876_c0	1.84	0	-6.78136	0.00276479	--
comp21091_c0	1.84	0	-6.78136	0.00276395	--
comp30481_c0	1.84	0	-6.78136	0.00276311	GJ21127 [Drosophila virilis]
comp16646_c0	1.84	0	-6.78136	0.00276227	--
comp39046_c0	1.84	0	-6.78136	0.00276143	--
comp32726_c0	1.84	0	-6.78136	0.00276059	PREDICTED: similar to glucosyl/glucuronosyl transferases [Tribolium castaneum]
comp36278_c2	1.84	0	-6.78136	0.00275975	--
comp27764_c0	1.84	0	-6.78136	0.00275891	--
comp27909_c0	1.84	0	-6.78136	0.00275807	--
comp34092_c0	1.84	0	-6.78136	0.00275723	PREDICTED: hypothetical protein LOC100163384 [Acyrthosiphon pisum]
comp31320_c0	1.84	0	-6.78136	0.0027564	--
comp31849_c0	2	0	-6.90689	0.00147734	--
comp27431_c0	2.17	0	-7.02237	0.000785872	--
comp22351_c0	2.17	0	-7.02237	0.000785597	--
comp23123_c0	2.17	0	-7.02237	0.000785321	--
comp33399_c0	2.34	0	-7.12928	0.000416382	--
comp141385_c0	2.34	0	-7.12928	0.000416226	--
comp11749_c0	2.51	0	-7.22882	0.000221063	--
comp120456_c0	2.67	0	-7.32193	0.00011697	--
comp37446_c0	2.67	0	-7.32193	0.00011692	PREDICTED: hypothetical protein LOC100649953 [Bombus terrestris]
comp31848_c0	2.84	0	-7.40939	6.14001e-05	PREDICTED: histone H1C-like [Acyrthosiphon pisum]
comp24455_c0	2.84	0	-7.40939	6.13725e-05	--
comp36163_c0	2.84	0	-7.40939	6.13449e-05	--
comp39546_c0	3.01	0	-7.49185	3.23805e-05	--
comp35134_c1	3.17	0	-7.56986	1.69347e-05	Histone H1.1 [Harpegnathos saltator]
comp31351_c0	3.17	0	-7.56986	1.69262e-05	--
comp36842_c0	3.34	0	-7.64386	8.8673e-06
*TPM (6 hpi), number of transcripts per million tags at 6 hours post infection. If the TPM value of one gene is “0.01”, it means we did not detect its transcript in the sample.
**FC6, fold change (log2 ratio) of gene expression, where ratio = TPM (6 hpi) / TPM (control)
***FDR, false discovery rate

## Sheet: 24 hpi
Table S3. List of differentially expressed genes
Gene	*TPM(control)	TPM(24 hpi)	**FC24	***FDR	blast nr
comp33122_c0	0.01	3.98	7.90689	7.52796e-07	phosphodiesterase 11, isoform D [Drosophila melanogaster]
comp6161_c0	0.01	3.48	7.71425	5.32626e-06	--
comp9270_c0	0.01	3.48	7.71425	5.32896e-06	--
comp238004_c0	0.01	2.82	7.40939	7.01532e-05	--
comp24903_c0	0.01	2.82	7.40939	7.01829e-05	--
comp321016_c0	0.01	2.82	7.40939	7.02126e-05	ycf1 gene product (chloroplast) [Dunaliella salina]
comp30201_c0	0.01	2.65	7.32193	0.000132845	--
comp80517_c0	0.01	2.65	7.32193	0.000132738	--
comp22629_c0	0.01	2.65	7.32193	0.000132791	--
comp242884_c0	0.01	2.48	7.22882	0.000250726	--
comp23024_c0	0.01	2.48	7.22882	0.00025063	--
comp28997_c0	0.01	2.32	7.12928	0.000473646	chemosensory protein 5 precursor [Apis mellifera]
comp38982_c0	0.01	2.32	7.12928	0.000473818	--
comp29466_c0	0.01	2.15	7.02237	0.00087928	--
comp34235_c0	0.01	2.15	7.02237	0.000877503	--
comp38555_c1	0.01	2.15	7.02237	0.000878983	--
comp29912_c0	0.01	2.15	7.02237	0.000878391	PREDICTED: hypothetical protein LOC100745911 isoform 2 [Bombus impatiens]
comp29773_c1	0.01	2.15	7.02237	0.000877799	--
comp21809_c0	0.01	2.15	7.02237	0.000878095	PREDICTED: probable RNA-binding protein orb2-like [Apis mellifera]
comp25006_c0	0.01	2.15	7.02237	0.000878687	Similar to calcineurin binding protein 1, partial [Homo sapiens]
comp17027_c0	0.01	2.15	7.02237	0.000877208	--
comp22807_c0	0.01	2.15	7.02237	0.000876913	Neurofibromin [Solenopsis invicta]
comp33728_c1	0.01	1.99	6.90689	0.00162444	synaptojanin, putative [Ixodes scapularis]
comp29087_c0	0.01	1.99	6.90689	0.00162495	--
comp30677_c0	0.01	1.99	6.90689	0.00162292	--
comp32771_c0	0.01	1.99	6.90689	0.00162597	--
comp22399_c1	0.01	1.99	6.90689	0.00162546	--
comp23216_c0	0.01	1.99	6.90689	0.00162394	--
comp198456_c0	0.01	1.99	6.90689	0.00162343	--
comp12189_c0	0.01	1.99	6.90689	0.00162241	--
comp39982_c0	0.01	1.99	6.90689	0.00162191	Peptidyl-tRNA hydrolase 2, mitochondrial, partial [Bos grunniens mutus]
comp33390_c0	0.01	1.82	6.78136	0.00299502	--
comp28965_c0	0.01	1.82	6.78136	0.00299588	phospholipase A2 [Apis mellifera carnica]
comp35972_c0	0.01	1.82	6.78136	0.00299242	--
comp38233_c1	0.01	1.82	6.78136	0.00298895	AGAP012090-PA [Anopheles gambiae str. PEST]
comp22760_c0	0.01	1.82	6.78136	0.00299155	--
comp22606_c1	0.01	1.82	6.78136	0.00299068	--
comp130353_c0	0.01	1.82	6.78136	0.00298982	microtubule binding protein, putative [Aedes aegypti]
comp14670_c0	0.01	1.82	6.78136	0.00299415	--
comp6125_c0	0.01	1.82	6.78136	0.00299328	--
comp253689_c0	0.01	1.66	6.64386	0.00552718	--
comp29433_c0	0.01	1.66	6.64386	0.0055109	--
comp402849_c0	0.01	1.66	6.64386	0.00551681	cytochrome P450 [Drosophila grimshawi]
comp11871_c0	0.01	1.66	6.64386	0.00551977	GI13078 [Drosophila mojavensis]
comp27882_c0	0.01	1.66	6.64386	0.00551238	--
comp24730_c1	0.01	1.66	6.64386	0.00551385	--
comp321732_c0	0.01	1.66	6.64386	0.00551829	--
comp186645_c0	0.01	1.66	6.64386	0.0055257	--
comp15837_c0	0.01	1.66	6.64386	0.00552273	--
comp291560_c0	0.01	1.66	6.64386	0.00551533	--
comp29359_c0	0.01	1.66	6.64386	0.00552125	--
comp30086_c0	0.01	1.66	6.64386	0.00552421	--
comp604901_c0	0.01	1.49	6.49185	0.00999282	--
comp27943_c0	0.01	1.49	6.49185	0.00998795	--
comp23429_c1	0.01	1.49	6.49185	0.00999038	--
comp18962_c0	0.01	1.49	6.49185	0.00998065	--
comp27800_c0	0.01	1.49	6.49185	0.00999525	--
comp28448_c2	0.01	1.49	6.49185	0.00997822	polymerase (DNA directed), theta, isoform CRA_d [Homo sapiens]
comp25999_c0	0.01	1.49	6.49185	0.00998551	GK24804 [Drosophila willistoni]
comp32806_c0	0.01	1.49	6.49185	0.00998308	--
comp37144_c0	0.01	1.49	6.49185	0.00997579	GK11417 [Drosophila willistoni]
comp38039_c1	0.01	1.49	6.49185	0.00997337	--
comp20660_c0	0.01	1.49	6.49185	0.00997094	--
comp228469_c0	0.01	1.49	6.49185	0.00999769	--
comp33615_c0	0.01	1.49	6.49185	0.00996851	GG22981 [Drosophila erecta]
comp34940_c0	0.5	19.88	5.32193	2.34498e-30	--
comp38115_c0	0.33	7.45	4.49185	1.70677e-10	--
comp31869_c0	0.33	6.13	4.20945	2.36498e-08	chromodomain helicase DNA binding protein 1 [Mustela putorius furo]
comp34916_c0	0.33	3.98	3.58496	5.40483e-05	thioredoxin domain containing 11 [Xenopus (Silurana) tropicalis]
comp24815_c0	0.33	3.31	3.32193	0.000516697	--
comp30462_c1	0.33	3.31	3.32193	0.000516511	--
comp33298_c0	0.5	4.97	3.32193	8.53566e-06	--
comp25208_c0	0.33	3.15	3.24793	0.000885192	putative polyprotein [Oryza sativa Japonica Group]
comp25247_c0	0.33	3.15	3.24793	0.00088549	--
comp32524_c0	0.33	3.15	3.24793	0.000884895	UPF0361 protein C3orf37 homolog [Xenopus (Silurana) tropicalis]
comp34185_c0	1.34	12.26	3.20945	2.59577e-13	GK11348 [Drosophila willistoni]
comp38516_c0	0.33	2.98	3.16993	0.00151159	kekkon5, isoform A [Drosophila melanogaster]
comp30096_c0	6.52	55.66	3.10692	8.24915e-58	Spb1p-like, FtsJ methylase [Cryptosporidium parvum Iowa II]
comp37852_c0	0.33	2.82	3.08746	0.0025677	--
comp28475_c0	0.33	2.82	3.08746	0.00256694	--
comp36374_c1	0.33	2.82	3.08746	0.00256618	--
comp290154_c0	0.5	4.14	3.05889	0.000135685	--
comp34590_c2	0.84	6.79	3.03562	3.44433e-07	--
comp4210_c0	0.33	2.65	3	0.00432072	conserved hypothetical protein [Culex quinquefasciatus]
comp27533_c4	0.33	2.65	3	0.00432311	--
comp21096_c1	0.33	2.65	3	0.00432431	--
comp32052_c0	0.33	2.65	3	0.00432192	--
comp40219_c0	0.5	3.98	3	0.000232515	ArfGAP with SH3 domain, ankyrin repeat and PH domain 1, isoform B [Drosophila melanogaster]
comp27074_c0	1.17	8.78	2.92057	7.60562e-09	--
comp36088_c0	0.33	2.48	2.90689	0.00725389	--
comp40935_c1	0.33	2.48	2.90689	0.00725577	--
comp27327_c0	1	7.45	2.90689	1.51907e-07	--
comp25104_c0	0.84	6.13	2.88753	3.01995e-06	mCG113864 [Mus musculus]
comp31996_c0	0.5	3.64	2.87447	0.000672673	hypothetical protein SINV_07065 [Solenopsis invicta]
comp39967_c0	0.5	3.64	2.87447	0.000672439	GH19698 [Drosophila grimshawi]
comp550180_c0	0.5	3.64	2.87447	0.000672204	--
comp34005_c0	0.84	5.96	2.848	5.19079e-06	--
comp24594_c0	0.5	3.48	2.80735	0.00112097	--
comp38185_c2	0.67	4.64	2.80735	0.000100601	--
comp38949_c0	1	6.96	2.80735	7.60742e-07	--
comp39364_c0	0.67	4.47	2.75489	0.00017014	--
comp36752_c0	0.5	3.31	2.73697	0.00185834	juvenile hormone epoxide hydrolase 1 [Culex quinquefasciatus]
comp38452_c1	0.5	3.31	2.73697	0.00185777	--
comp33262_c0	0.84	5.47	2.72247	2.52231e-05	--
comp39492_c0	0.67	4.31	2.70044	0.000285728	PREDICTED: host cell factor 1 [Pongo abelii]
comp34044_c0	0.84	5.3	2.67807	4.23888e-05	PREDICTED: thaumatin-like protein 1 [Vitis vinifera]
comp1182_c0	0.5	3.15	2.66297	0.00304681	GJ20388 [Drosophila virilis]
comp217237_c0	0.5	3.15	2.66297	0.00304856	--
comp36229_c0	0.5	3.15	2.66297	0.00304769	Putative fad-dependent sulfhydryl oxidase/quiescin [Desmodus rotundus]
comp9911_c0	0.5	3.15	2.66297	0.00304944	--
comp32070_c0	1.67	10.44	2.65535	1.74969e-09	--
comp167550_c0	0.67	4.14	2.64386	0.00047535	--
comp33566_c1	0.67	4.14	2.64386	0.000475522	GF17489 [Drosophila ananassae]
comp25778_c0	0.5	2.98	2.58496	0.00501071	--
comp30083_c0	0.5	2.98	2.58496	0.00500935	--
comp173191_c0	0.84	4.97	2.58496	0.000117812	--
comp32800_c1	1	5.96	2.58496	1.75722e-05	--
comp36371_c0	1.17	6.96	2.58496	2.59492e-06	--
comp40139_c0	3.51	19.88	2.51457	1.1323e-16	PREDICTED: hypothetical protein LOC100163910 [Acyrthosiphon pisum]
comp33244_c1	0.5	2.82	2.5025	0.00814033	--
comp35380_c0	0.5	2.82	2.5025	0.00813826	--
comp40041_c0	0.5	2.82	2.5025	0.00813619	--
comp169099_c0	0.84	4.64	2.48543	0.000323379	--
comp36852_c0	0.84	4.64	2.48543	0.0003235	GA19178 [Drosophila pseudoobscura pseudoobscura]
comp33556_c0	0.67	3.64	2.45943	0.00206322	--
comp27705_c0	0.84	4.47	2.43296	0.000526073	--
comp35538_c0	0.67	3.48	2.39232	0.00331294	--
comp39604_c0	0.67	3.48	2.39232	0.003312	DNA repair protein RAD18 [Solenopsis invicta]
comp16839_c0	0.84	4.31	2.37851	0.000849094	--
comp29951_c0	0.84	4.31	2.37851	0.000849382	--
comp234260_c0	1	5.14	2.36923	0.000212166	--
comp39689_c2	1.17	5.96	2.36257	5.24523e-05	--
comp33736_c0	3.01	15.24	2.35364	5.9048e-12	--
comp26954_c0	0.67	3.31	2.32193	0.00531321	--
comp33890_c0	0.67	3.31	2.32193	0.00531178	--
comp27561_c0	1.17	5.8	2.32193	8.52069e-05	--
comp28785_c0	1.34	6.63	2.32193	2.10828e-05	PREDICTED: oocyte zinc finger protein XlCOF6-like, partial [Oryzias latipes]
comp38105_c0	3.51	17.23	2.30812	3.81198e-13	--
comp20956_c1	0.84	3.98	2.26303	0.00215534	hypothetical protein [Homo sapiens]
comp22768_c0	0.67	3.15	2.24793	0.00840948	--
comp30573_c0	0.67	3.15	2.24793	0.0084116	PREDICTED: protein PRRC2C-like [Takifugu rubripes]
comp38480_c3	0.67	3.15	2.24793	0.00840523	--
comp39864_c0	0.67	3.15	2.24793	0.00841373	PREDICTED: hypothetical protein LOC413125, partial [Apis mellifera]
comp6781_c1	0.67	3.15	2.24793	0.00840736	--
comp25638_c0	1.17	5.47	2.23704	0.000220828	--
comp36969_c1	1.17	5.47	2.23704	0.000220743	PREDICTED: calcium-binding mitochondrial carrier protein SCaMC-2-like [Apis florea]
comp227789_c0	2.17	10.1	2.2303	1.29512e-07	--
comp27435_c0	1	4.64	2.22239	0.000876896	--
comp113977_c0	1.84	8.45	2.21299	2.14103e-06	--
comp28617_c0	1.84	8.45	2.21299	2.14217e-06	--
comp16732_c0	1.34	6.13	2.20945	8.81225e-05	--
comp34405_c0	0.84	3.81	2.20163	0.00339599	GK10086 [Drosophila willistoni]
comp34008_c0	1	4.47	2.16993	0.00137736	--
comp29086_c0	1.34	5.96	2.16993	0.000140226	--
comp192041_c0	1.67	7.45	2.16993	1.39543e-05	--
comp28868_c0	1.67	7.45	2.16993	1.3961e-05	--
comp168843_c0	0.84	3.64	2.1375	0.00534331	--
comp29251_c0	0.84	3.64	2.1375	0.00534475	--
comp28901_c0	5.85	25.51	2.1375	1.45882e-17	--
comp22326_c0	1.34	5.8	2.12928	0.000222166	--
comp33452_c0	1.34	5.8	2.12928	0.000222081	inhibitor of growth protein 3 [Bos taurus]
comp24074_c0	78.02	335.43	2.11643	8.57362e-225	Probable ATP-dependent RNA helicase DDX17 [Harpegnathos saltator]
comp38457_c0	1	4.31	2.11548	0.00215816	--
comp35488_c0	42.77	180.89	2.09276	1.83936e-119	GG16794 [Drosophila erecta]
comp26331_c0	1.34	5.63	2.08746	0.000354995	--
comp37776_c0	2.67	11.26	2.08746	8.39174e-08	--
comp16997_c0	1.5	6.29	2.078	0.000139569	PREDICTED: ataxin-10-like [Bombus impatiens]
comp18981_c1	0.84	3.48	2.07039	0.00831459	hypothetical protein OsI_33720 [Oryza sativa Indica Group]
comp32498_c1	0.84	3.48	2.07039	0.0083167	PREDICTED: uncharacterized protein LOC100906622 [Metaseiulus occidentalis]
comp38386_c0	1.84	7.62	2.06413	2.20217e-05	SMAD1 [Drosophila melanogaster]
comp39327_c0	2.84	11.76	2.06228	5.26822e-08	FAM44B [Salmo salar]
comp33042_c0	4.18	17.23	2.05658	1.89592e-11	Remodeling and spacing factor 1-like protein, partial [Equus caballus]
comp40433_c0	21.05	86.8	2.05614	4.41548e-56	MIP13067p [Drosophila melanogaster]
comp28682_c0	2.17	8.94	2.05445	3.43127e-06	GD25269 [Drosophila simulans]
comp39831_c0	7.85	32.3	2.05274	5.06027e-21	--
comp158590_c0	1.17	4.8	2.05063	0.00135616	--
comp26346_c0	1.17	4.8	2.05063	0.00135659	CG17766 [Drosophila erecta]
comp37348_c0	1.84	7.45	2.03242	3.44917e-05	--
comp33384_c0	4.34	17.56	2.02748	1.86979e-11	hypothetical protein CpipJ_CPIJ005058 [Culex quinquefasciatus]
comp38747_c0	5.51	22.03	2.01089	4.27901e-14	MIP13377p [Drosophila melanogaster]
comp36065_c0	1.17	4.64	2	0.00210105	--
comp39198_c2	1.34	5.3	2	0.000853853	--
comp39922_c0	1.67	6.63	2	0.000135949	--
comp40572_c0	1.67	6.63	2	0.000135895	--
comp27713_c0	2.34	9.28	2	3.35386e-06	--
comp33526_c0	7.18	28.49	2	5.47826e-18	hemicentin [Homo sapiens]
comp36026_c0	2.84	11.1	1.97863	3.24458e-07	hypothetical protein PANDA_010274 [Ailuropoda melanoleuca]
comp25589_c0	5.51	21.53	1.97797	1.6862e-13	--
comp35082_c0	2	7.79	1.96963	3.34367e-05	hypothetical protein ARB_05712 [Arthroderma benhamiae CBS 112371]
comp41215_c0	3.51	13.58	1.96523	1.22205e-08	--
comp36280_c0	1.34	5.14	1.9542	0.00130497	echinoid [Drosophila melanogaster]
comp11770_c0	2.84	10.77	1.9349	7.8222e-07	--
comp11562_c0	1.67	6.29	1.926	0.000329725	--
comp32083_c0	8.35	31.47	1.926	7.06486e-19	--
comp37811_c0	2.34	8.78	1.92057	1.27582e-05	--
comp40524_c0	4.68	17.56	1.92057	1.07031e-10	TATA box-binding protein-associated factor, RNA polymerase I, subunit C [Crassostrea gigas]
comp38944_c0	3.84	14.41	1.91938	7.23507e-09	GM17280 [Drosophila sechellia]
comp29501_c0	1.5	5.63	1.91754	0.000814059	--
comp12544_c0	2.51	9.28	1.90046	7.79363e-06	--
comp12894_c0	318.78	1178.24	1.8984	0	--
comp36410_c0	1.17	4.31	1.89308	0.0049186	PREDICTED: UV radiation resistance-associated gene protein [Equus caballus]
comp27698_c1	35.09	128.54	1.88567	6.34684e-74	Rpb8 [Drosophila melanogaster]
comp321897_c0	1.5	5.47	1.87447	0.00123389	--
comp34705_c1	3.34	12.09	1.8679	2.80186e-07	--
comp40003_c1	16.54	59.8	1.8665	4.82959e-34	--
comp34908_c0	1.34	4.8	1.85798	0.00301977	--
comp37010_c0	2.67	9.61	1.85798	7.33633e-06	--
comp40599_c0	29.07	104.36	1.85626	8.98144e-59	GI24848 [Drosophila mojavensis]
comp34002_c0	2.17	7.79	1.85415	7.55267e-05	PREDICTED: hypothetical protein LOC100167866 [Acyrthosiphon pisum]
comp38904_c0	2	7.12	1.8413	0.000188561	cytosolic sorting protein GGA2/TOM1 [Glossina morsitans morsitans]
comp33017_c0	1.17	4.14	1.8365	0.00743207	--
comp332267_c0	1.17	4.14	1.8365	0.00743398	--
comp36900_c0	1.17	4.14	1.8365	0.00742824	partitioning defective 3 homolog [Gallus gallus]
comp40793_c0	1.17	4.14	1.8365	0.00743015	--
comp4981_c0	1.17	4.14	1.8365	0.00742632	--
comp21251_c0	4.68	16.56	1.8365	1.48775e-09	--
comp24969_c0	1.84	6.46	1.82597	0.000471926	--
comp26995_c0	1.84	6.46	1.82597	0.000472097	--
comp33374_c0	1.84	6.46	1.82597	0.000472269	--
comp40092_c0	6.18	21.53	1.81291	4.56769e-12	GG20167 [Drosophila erecta]
comp28729_c1	1.67	5.8	1.80735	0.00115087	--
comp29230_c0	1.67	5.8	1.80735	0.00115049	--
comp13560_c0	2.17	7.45	1.79141	0.000175332	--
comp25786_c0	2	6.79	1.77259	0.000436896	PREDICTED: zinc finger protein 135-like [Anolis carolinensis]
comp37501_c0	2.51	8.45	1.76553	6.49984e-05	hypothetical protein SINV_16063 [Solenopsis invicta]
comp32949_c1	5.01	16.9	1.76553	2.98684e-09	PREDICTED: LOW QUALITY PROTEIN: venom protease-like [Apis florea]
comp39267_c0	17.38	58.31	1.75899	1.31031e-30	23S rRNA methyltransferase [Culex quinquefasciatus]
comp19634_c0	1.34	4.47	1.75489	0.00684877	YTH domain family protein 2 [Camponotus floridanus]
comp284329_c0	1.34	4.47	1.75489	0.00684698	--
comp29818_c0	1.34	4.47	1.75489	0.00685056	GM23415 [Drosophila sechellia]
comp31069_c0	1.34	4.47	1.75489	0.00684519	hypothetical protein DAPPUDRAFT_306153 [Daphnia pulex]
comp34912_c1	1.84	6.13	1.75002	0.00105751	--
comp36299_c0	8.35	27.83	1.74846	1.06217e-14	hypothetical protein TcasGA2_TC013484 [Tribolium castaneum]
comp28427_c0	5.18	17.23	1.74624	2.74654e-09	--
comp36042_c0	11.03	36.61	1.74351	3.88975e-19	GH25014p [Drosophila melanogaster]
comp35501_c0	33.41	110.49	1.73769	9.33424e-57	hypothetical protein KGM_10406 [Danaus plexippus]
comp40053_c0	1.5	4.97	1.73697	0.00418931	chromaffin granule amine transporter, putative [Aedes aegypti]
comp36077_c0	2	6.63	1.73697	0.000653963	GG22731 [Drosophila erecta]
comp30353_c0	7.02	23.19	1.73697	3.08571e-12	--
comp124731_c0	2.17	7.12	1.72583	0.000401049	--
comp3772_c0	2.17	7.12	1.72583	0.000400901	--
comp36536_c0	1.67	5.47	1.72247	0.00256557	Hypothetical protein, partial [Desmodus rotundus]
comp29754_c0	3.34	10.93	1.72247	5.36337e-06	--
comp34660_c0	4.01	13.09	1.71882	4.82944e-07	--
comp28833_c0	4.85	15.74	1.71187	2.58111e-08	hypothetical protein IscW_ISCW016558 [Ixodes scapularis]
comp40969_c0	40.93	132.19	1.70361	5.48629e-66	--
comp3806_c0	1.34	4.31	1.70044	0.00998897	--
comp25801_c0	6.01	19.38	1.70044	5.09958e-10	--
comp33336_c0	96.57	310.59	1.69775	3.80764e-154	--
comp28230_c0	2.84	9.11	1.6939	5.41089e-05	--
comp35094_c0	2.17	6.96	1.69188	0.000595119	--
comp39807_c1	1.5	4.8	1.68806	0.00621663	--
comp38269_c0	21.05	66.92	1.68093	6.61702e-33	Scaffold attachment factor B2, putative [Pediculus humanus corporis]
comp176200_c0	1.67	5.3	1.67807	0.00379765	--
comp36930_c0	2.51	7.95	1.67807	0.000219403	--
comp34384_c0	5.01	15.9	1.67807	3.53435e-08	--
comp36103_c1	3.51	11.1	1.67377	7.32208e-06	hypothetical protein AND_08218 [Anopheles darlingi]
comp29755_c0	25.4	80.01	1.66795	7.28098e-39	--
comp25065_c0	2.84	8.94	1.66742	8.07419e-05	--
comp36665_c0	3.84	12.09	1.66626	2.66766e-06	--
comp32981_c0	2	6.29	1.66297	0.00142488	--
comp38720_c0	17.04	53.5	1.66297	5.52205e-26	--
comp30754_c1	2.17	6.79	1.65711	0.000876576	GH22155 [Drosophila grimshawi]
comp39666_c0	2.17	6.79	1.65711	0.000876279	PREDICTED: neuron navigator 2 isoform 1 [Saimiri boliviensis boliviensis]
comp40354_c0	31.08	96.74	1.65067	3.05393e-46	SMC2 structural maintenance of chromosomes 2-like 1 (yeast), isoform CRA_b [Homo sapiens]
comp36715_c0	164.07	509.53	1.64726	4.05525e-242	maltase B2 [Drosophila pseudoobscura pseudoobscura]
comp41156_c0	16.71	51.68	1.64155	1.16561e-24	--
comp34397_c0	1.5	4.64	1.63743	0.0090875	Beta,beta-carotene 15,15&apos;-monooxygenase [Camponotus floridanus]
comp35812_c0	1.5	4.64	1.63743	0.00908977	--
comp40230_c0	1.5	4.64	1.63743	0.00908524	aminopeptidase N, putative [Ixodes scapularis]
comp34362_c0	32.75	100.55	1.63084	3.18607e-47	--
comp26586_c0	1.84	5.63	1.62803	0.00340623	PREDICTED: hypothetical protein LOC100570165 [Acyrthosiphon pisum]
comp20520_c0	2	6.13	1.62449	0.00209434	GH18766 [Drosophila grimshawi]
comp36872_c0	2	6.13	1.62449	0.00209561	--
comp40912_c0	2	6.13	1.62449	0.00209498	myst histone acetyltransferase, putative [Pediculus humanus corporis]
comp26735_c0	6.01	18.39	1.62449	5.75177e-09	--
comp36376_c0	2.17	6.63	1.62149	0.00128108	hypothetical protein BRAFLDRAFT_82362 [Branchiostoma floridae]
comp34819_c0	2.34	7.12	1.61891	0.000790304	--
comp38497_c0	4.68	14.25	1.61891	4.83381e-07	--
comp39926_c0	2.51	7.62	1.61667	0.000482131	GH20028 [Drosophila grimshawi]
comp35812_c2	6.52	19.71	1.60942	1.89364e-09	--
comp28468_c0	4.34	13.09	1.60334	1.94435e-06	Putative zinc finger homeobox protein 4 [Rhipicephalus pulchellus]
comp38152_c0	15.04	45.06	1.59561	1.06365e-20	PREDICTED: structural maintenance of chromosomes protein 4 isoform 4 [Canis lupus familiaris]
comp34641_c0	10.19	30.48	1.59282	4.10344e-14	GI11751 [Drosophila mojavensis]
comp41179_c1	1.67	4.97	1.58496	0.00814187	PREDICTED: peptide-N(4)-(N-acetyl-beta-glucosaminyl)asparagine amidase isoform 1 [Callithrix jacchus]
comp37635_c0	1.84	5.47	1.58496	0.00498929	PREDICTED: peroxisome biogenesis factor 1 [Pan troglodytes]
comp20290_c1	3.17	9.44	1.58496	9.61966e-05	--
comp23256_c0	3.17	9.44	1.58496	9.62363e-05	PREDICTED: kelch-like protein 30 [Cavia porcellus]
comp35758_c0	3.34	9.94	1.58496	5.84582e-05	AP2-associated protein kinase 1 [Camponotus floridanus]
comp26931_c0	3.51	10.44	1.58496	3.53234e-05	GD21806 [Drosophila simulans]
comp39648_c0	11.19	32.96	1.57054	6.39677e-15	PREDICTED: similar to 130 kDa EDT-soluble extracellular protein [Tribolium castaneum]
comp39833_c0	5.51	16.23	1.57032	1.2489e-07	--
comp31628_c0	5.35	15.74	1.56986	2.06439e-07	--
comp37926_c2	4.85	14.25	1.56828	9.34703e-07	--
comp30263_c0	50.29	147.76	1.56728	2.36782e-65	GM11680 [Drosophila sechellia]
comp37716_c1	3.84	11.26	1.5639	1.90829e-05	GG12806 [Drosophila erecta]
comp30512_c0	3.68	10.77	1.56294	3.15002e-05	--
comp39533_c4	8.02	23.36	1.55459	1.40157e-10	--
comp27697_c0	12.7	36.94	1.55297	2.08904e-16	--
comp29528_c1	2.51	7.29	1.55254	0.00102028	--
comp41170_c0	7.18	20.87	1.55102	1.76871e-09	--
comp37777_c0	15.2	43.9	1.54205	3.23769e-19	--
comp38522_c0	1.84	5.3	1.54057	0.00724064	--
comp30427_c0	8.35	24.02	1.53605	1.10574e-10	G/T mismatch-specific thymine DNA glycosylase [Drosophila mojavensis]
comp40713_c0	4.51	12.92	1.53051	5.50589e-06	hypothetical protein TcasGA2_TC001893 [Tribolium castaneum]
comp33482_c0	2.67	7.62	1.52356	0.000904322	--
comp93702_c0	2.67	7.62	1.52356	0.000904019	GM24835 [Drosophila sechellia]
comp23696_c0	44.11	125.56	1.52166	3.34832e-53	cappuccino, isoform A [Drosophila melanogaster]
comp36803_c0	26.73	76.03	1.52042	2.6954e-32	--
comp39618_c0	101.08	286.9	1.51743	7.77195e-121	GI23832 [Drosophila mojavensis]
comp34494_c0	13.7	38.76	1.51281	1.47619e-16	arginyltransferase 1 [Mustela putorius furo]
comp13455_c0	15.04	42.41	1.50815	5.39419e-18	--
comp38915_c0	5.35	15.07	1.50779	9.49071e-07	--
comp29809_c0	10.69	30.15	1.50779	6.39482e-13	--
comp34222_c0	35.59	100.22	1.50608	6.65044e-42	--
comp40929_c1	14.2	39.92	1.5035	6.87359e-17	Utx, isoform B [Drosophila melanogaster]
comp38192_c0	2	5.63	1.5025	0.00639739	--
comp39622_c0	10.53	29.48	1.49845	1.53263e-12	CREB binding protein/P300 [Drosophila melanogaster]
comp18325_c0	6.68	18.72	1.49825	3.62656e-08	hypothetical protein PANDA_015656 [Ailuropoda melanoleuca]
comp36199_c0	2.67	7.45	1.49185	0.00129907	Edem2, isoform A [Drosophila melanogaster]
comp36563_c2	2.67	7.45	1.49185	0.00129949	--
comp35071_c2	8.85	24.68	1.49125	1.62896e-10	--
comp31432_c0	3.51	9.77	1.49033	0.000160369	--
comp37817_c3	16.37	45.55	1.48858	6.24667e-19	--
comp35742_c1	6.52	18.06	1.48278	8.69082e-08	GE23440 [Drosophila yakuba]
comp35254_c0	3.17	8.78	1.47999	0.000434644	--
comp33074_c0	38.26	105.68	1.47821	5.9306e-43	--
comp35826_c0	2.34	6.46	1.47805	0.00343353	MAPKKK7/TAK1 [Sus scrofa]
comp12789_c0	69.5	190.66	1.46823	1.80318e-76	--
comp39359_c0	2.84	7.79	1.46713	0.00114616	--
comp37935_c0	166.07	454.86	1.46601	6.51305e-182	GH18447 [Drosophila grimshawi]
comp33377_c2	3.51	9.61	1.46566	0.000230435	GD19675 [Drosophila simulans]
comp38803_c0	8.19	22.36	1.46211	2.5658e-09	--
comp28986_c0	2	5.47	1.45943	0.00908452	PREDICTED: uncharacterized protein LOC100891941 [Strongylocentrotus purpuratus]
comp30017_c0	2	5.47	1.45943	0.00908906	GF10471 [Drosophila ananassae]
comp40457_c0	2	5.47	1.45943	0.00908679	--
comp94158_c0	7.02	19.05	1.45317	5.89468e-08	--
comp29595_c0	66.5	180.39	1.45216	3.61124e-71	GF13802 [Drosophila ananassae]
comp29666_c0	5.01	13.58	1.45066	7.88542e-06	Nucleotide excision repair complex XPC-HR23B, subunit XPC/DPB11 [Drosophila melanogaster]
comp19252_c0	17.04	46.05	1.44652	2.41159e-18	GE12332 [Drosophila yakuba]
comp35975_c1	4.85	13.09	1.4458	1.30144e-05	GL21097 [Drosophila persimilis]
comp26794_c0	3.01	8.12	1.44478	0.00100302	hypothetical protein Phum_PHUM308440 [Pediculus humanus corporis]
comp37353_c0	15.04	40.58	1.44478	3.4284e-16	--
comp37311_c0	78.19	211.03	1.44478	1.34357e-82	PREDICTED: uncharacterized protein LOC100871432 [Apis florea]
comp38123_c0	110.27	297.5	1.44425	2.4766e-116	Putative nuclear autoantigenic sperm protein histone-binding isoform cra b [Desmodus rotundus]
comp30352_c0	4.68	12.59	1.44057	2.13093e-05	protein tyrosine phosphatase 10D, isoform F [Drosophila melanogaster]
comp35900_c0	60.65	163.16	1.44015	1.40649e-63	hypothetical protein KGM_12909 [Danaus plexippus]
comp41036_c0	11.19	29.98	1.43376	5.77922e-12	--
comp35024_c0	13.2	35.28	1.43093	6.15718e-14	--
comp32941_c0	136.33	363.76	1.42824	8.15258e-140	AGAP013003-PA [Anopheles gambiae str. PEST]
comp24476_c0	102.92	274.14	1.42583	3.92109e-105	AGAP002340-PA [Anopheles gambiae str. PEST]
comp36379_c0	6.35	16.9	1.4245	6.26322e-07	--
comp29232_c0	11.53	30.64	1.42286	4.39e-12	GL19132 [Drosophila persimilis]
comp31395_c0	4.68	12.42	1.42146	3.05017e-05	GF20463 [Drosophila ananassae]
comp40280_c0	9.19	24.35	1.41831	1.14717e-09	GF18917 [Drosophila ananassae]
comp25541_c0	2.51	6.63	1.41504	0.00428409	hypothetical protein KGM_16674 [Danaus plexippus]
comp27153_c0	2.51	6.63	1.41504	0.0042829	GM12702 [Drosophila sechellia]
comp40391_c1	2.51	6.63	1.41504	0.00428172	--
comp33162_c0	3.01	7.95	1.41504	0.0014239	--
comp35456_c0	11.03	29.15	1.41504	1.98061e-11	--
comp25983_c0	8.35	22.03	1.41143	9.61709e-09	--
comp75236_c0	11.7	30.81	1.40988	5.51398e-12	--
comp34750_c0	4.85	12.75	1.40881	2.65649e-05	RNA-binding protein 25 [Heterocephalus glaber]
comp40783_c0	12.03	31.64	1.4075	2.89958e-12	Ankyrin repeat domain-containing protein 32 [Bos grunniens mutus]
comp31178_c1	517.93	1358.96	1.40406	0	--
comp39962_c0	19.71	51.68	1.40276	1.30083e-19	--
comp33571_c0	17.04	44.56	1.39904	6.58565e-17	--
comp35337_c1	7.35	19.21	1.39855	1.3276e-07	--
comp37358_c1	18.38	48.04	1.39855	3.48526e-18	--
comp19950_c0	3.17	8.28	1.39593	0.0012399	--
comp29106_c0	6.35	16.56	1.39593	1.28265e-06	hypothetical protein AND_12234 [Anopheles darlingi]
comp27731_c0	13.87	36.11	1.39314	1.0523e-13	--
comp36024_c0	13.87	36.11	1.39314	1.05115e-13	Myosin-M heavy chain [Acromyrmex echinatior]
comp14614_c0	2.67	6.96	1.39232	0.00373186	--
comp35937_c1	4.85	12.59	1.38995	3.78718e-05	--
comp39065_c0	3.51	9.11	1.38904	0.000672678	--
comp35716_c1	4.34	11.26	1.38702	0.000116628	PREDICTED: hypothetical protein LOC100168733 [Acyrthosiphon pisum]
comp35493_c0	8.69	22.53	1.38702	1.03998e-08	--
comp33596_c0	3.84	9.94	1.38333	0.000362165	--
comp31941_c0	25.9	66.92	1.38209	1.06279e-24	PREDICTED: DNA repair protein RAD50 isoform 1 [Gorilla gorilla gorilla]
comp34125_c0	2.51	6.46	1.37851	0.00606155	--
comp35483_c0	8.35	21.53	1.37851	2.80924e-08	GF14957 [Drosophila ananassae]
comp36080_c0	19.55	50.36	1.37756	1.29638e-18	--
comp40168_c2	80.03	205.9	1.37573	8.86624e-75	--
comp39643_c1	12.7	32.63	1.37412	3.38485e-12	--
comp39836_c1	6.85	17.56	1.37037	8.35615e-07	--
comp39827_c0	57.31	146.6	1.36747	7.9184e-53	AGAP006803-PA [Anopheles gambiae str. PEST]
comp32900_c0	4.34	11.1	1.36565	0.000165925	PREDICTED: hypothetical protein LOC100649963 [Bombus terrestris]
comp33303_c0	2.34	5.96	1.36257	0.00969946	--
comp31365_c0	7.02	17.89	1.36257	7.25117e-07	GF19039 [Drosophila ananassae]
comp32443_c0	56.47	143.95	1.36233	1.38397e-51	GA17827 [Drosophila pseudoobscura pseudoobscura]
comp35936_c0	2.67	6.79	1.35755	0.00524569	--
comp38917_c0	2.67	6.79	1.35755	0.00524428	--
comp34698_c0	7.18	18.22	1.35509	6.306e-07	numb homolog [Xenopus (Silurana) tropicalis]
comp41206_c0	118.79	301.14	1.35443	1.03562e-106	--
comp39743_c0	75.68	191.65	1.35281	7.74662e-68	Putative serine protease [Anopheles darlingi]
comp37853_c0	4.85	12.26	1.35147	7.61873e-05	GG19505 [Drosophila erecta]
comp31679_c0	10.02	25.34	1.3505	2.34873e-09	PREDICTED: LOW QUALITY PROTEIN: spermatogenesis-associated protein 5-like protein 1-like [Cavia porcellus]
comp39214_c0	14.7	37.1	1.34792	2.13294e-13	--
comp38413_c0	10.19	25.68	1.34539	2.03312e-09	CDC16 protein [Homo sapiens]
comp31355_c0	291.04	732.98	1.34493	8.4645e-257	unnamed protein product [Homo sapiens]
comp36330_c0	7.18	18.06	1.34192	8.88157e-07	GF22206 [Drosophila ananassae]
comp39102_c0	10.36	26.01	1.34042	1.76861e-09	--
comp28842_c1	3.84	9.61	1.33442	0.000713096	--
comp38027_c0	4.85	12.09	1.33184	0.000107102	PREDICTED: calcium homeostasis endoplasmic reticulum protein-like isoform 2 [Strongylocentrotus purpuratus]
comp40978_c0	15.2	37.93	1.33141	1.95491e-13	--
comp37006_c0	5.51	13.75	1.33065	3.02055e-05	PREDICTED: trehalase-like isoform 2 [Acyrthosiphon pisum]
comp40142_c0	180.11	449.07	1.33047	9.90221e-155	Hsjcib isoform5 [Hodotermopsis sjoestedti]
comp31783_c0	12.53	31.14	1.32577	4.61419e-11	--
comp39789_c0	131.99	327.65	1.32412	4.31704e-112	DNA replication licensing factor MCM4 [Culex quinquefasciatus]
comp38371_c0	3.34	8.28	1.32193	0.00212085	--
comp32986_c0	5.35	13.25	1.32193	4.91513e-05	--
comp38552_c0	6.35	15.74	1.32193	7.33873e-06	cathepsin B endopeptidase, putative [Ixodes scapularis]
comp39429_c1	44.44	109.99	1.31976	1.34312e-37	GE13473 [Drosophila yakuba]
comp37581_c0	11.53	28.49	1.31774	4.4466e-10	--
comp32987_c0	776.23	1917.02	1.3167	0	GI19844 [Drosophila mojavensis]
comp25300_c0	7.52	18.55	1.3155	9.35723e-07	--
comp35777_c0	7.18	17.72	1.3152	1.77185e-06	GH14499 [Drosophila grimshawi]
comp38924_c0	5.85	14.41	1.31366	2.25311e-05	--
comp27976_c0	5.18	12.75	1.31259	7.99426e-05	Lin41 protein [Gallus gallus]
comp34917_c2	4.85	11.93	1.31194	0.000150516	--
comp38275_c0	58.14	143.12	1.31194	2.20047e-48	coatomer protein complex, subunit alpha [Pan troglodytes]
comp29498_c0	4.51	11.1	1.3112	0.000284227	--
comp34172_c0	6.35	15.57	1.30666	1.0337e-05	--
comp32056_c0	27.57	67.58	1.3061	6.89802e-23	hypothetical protein BRAFLDRAFT_85076 [Branchiostoma floridae]
comp30646_c0	2.84	6.96	1.30485	0.00635526	--
comp39635_c0	139.51	341.4	1.3035	5.89806e-114	PREDICTED: hypothetical protein LOC100120402 isoform 4 [Nasonia vitripennis]
comp33826_c0	17.54	42.9	1.30256	1.23314e-14	--
comp29962_c0	4.68	11.43	1.30117	0.00024397	--
comp39249_c0	24.56	59.96	1.30017	3.25189e-20	GM14295 [Drosophila sechellia]
comp35975_c2	4.01	9.77	1.29768	0.000856321	--
comp19297_c0	534.97	1302.14	1.29574	0	ribosomal protein S10b [Papilio polytes]
comp39088_c0	40.43	98.39	1.29546	1.04234e-32	PREDICTED: putative 2-oxo-4-hydroxy-4-carboxy-5-ureidoimidazoline decarboxylase [Callithrix jacchus]
comp34420_c0	8.19	19.88	1.29218	5.19777e-07	allergen, putative [Aedes aegypti]
comp23520_c0	4.18	10.1	1.28688	0.000740344	--
comp29321_c0	9.52	23.02	1.28605	5.67043e-08	--
comp34116_c0	6.18	14.91	1.2824	2.33867e-05	--
comp38209_c0	12.03	28.99	1.28129	7.88706e-10	--
comp30763_c0	61.32	147.76	1.28126	3.919e-48	CG1646, isoform H [Drosophila melanogaster]
comp38033_c0	52.96	127.55	1.28038	1.4539e-41	RE63043p [Drosophila melanogaster]
comp36807_c0	7.02	16.9	1.28011	5.66774e-06	--
comp38223_c1	28.9	69.57	1.27962	8.12514e-23	--
comp35820_c0	14.54	34.95	1.27816	1.07012e-11	C-type lectin [Tribolium castaneum]
comp36113_c0	6.68	16.07	1.27798	1.07331e-05	--
comp38639_c0	41.43	99.39	1.27462	3.25532e-32	PREDICTED: SWI/SNF-related matrix-associated actin-dependent regulator of chromatin subfamily A-like protein 1-like [Amphimedon queenslandica]
comp38600_c0	12.03	28.82	1.27302	1.10752e-09	--
comp31499_c0	8.52	20.37	1.27009	5.36472e-07	hypothetical protein EAG_04596 [Camponotus floridanus]
comp33941_c2	3.68	8.78	1.26849	0.00218891	GE18925 [Drosophila yakuba]
comp37264_c0	63.66	151.9	1.26713	1.28561e-48	PREDICTED: uncharacterized protein LOC100878873 [Megachile rotundata]
comp36379_c1	22.22	53.01	1.26665	3.1474e-17	--
comp40755_c0	42.94	102.37	1.26584	8.20593e-33	--
comp40801_c2	3.34	7.95	1.26303	0.00406368	--
comp35144_c0	8.35	19.88	1.26303	8.6329e-07	--
comp34353_c0	11.86	28.16	1.25964	2.50167e-09	--
comp39522_c0	58.64	139.14	1.25892	4.06435e-44	GH10892 [Drosophila grimshawi]
comp39199_c0	22.56	53.5	1.25857	3.23851e-17	Protein IWS1-like protein [Acromyrmex echinatior]
comp40923_c0	16.71	39.59	1.25701	7.6675e-13	--
comp40015_c0	9.86	23.36	1.25691	8.14345e-08	--
comp17109_c0	3.01	7.12	1.25634	0.00753307	--
comp25182_c0	3.01	7.12	1.25634	0.00753501	--
comp20934_c0	18.71	44.23	1.25334	3.23658e-14	PHD finger protein 5A [Mustela putorius furo]
comp34158_c0	29.24	69.07	1.25269	6.35445e-22	GM20014 [Drosophila sechellia]
comp37624_c0	1218.64	2874.78	1.25057	0	AGAP007939-PA [Anopheles gambiae str. PEST]
comp96075_c0	4.85	11.43	1.25054	0.00040908	--
comp36325_c0	4.01	9.44	1.24793	0.00162581	AGAP009144-PA [Anopheles gambiae str. PEST]
comp40281_c0	6.68	15.74	1.24793	2.06922e-05	GE14231 [Drosophila yakuba]
comp35157_c0	8.02	18.88	1.24793	2.27344e-06	--
comp27839_c0	21.05	49.53	1.24672	9.80165e-16	--
comp38223_c2	7.18	16.9	1.24616	9.44143e-06	--
comp39742_c0	235.74	554.42	1.24615	2.39108e-172	hypothetical protein IscW_ISCW009231 [Ixodes scapularis]
comp40940_c0	4.51	10.6	1.24511	0.000758282	PREDICTED: ankyrin repeat domain-containing protein 13D-like [Oreochromis niloticus]
comp34569_c0	13.53	31.8	1.24511	2.79302e-10	--
comp22765_c0	71.17	167.14	1.244	6.09095e-52	PREDICTED: protein lin-52 homolog [Nasonia vitripennis]
comp25603_c0	6.85	16.07	1.24236	1.77099e-05	--
comp35874_c1	5.51	12.92	1.24101	0.000159918	--
comp25173_c0	6.01	14.08	1.23947	7.29534e-05	--
comp38361_c0	4.18	9.77	1.23879	0.00139651	TAK1-binding protein 1 [Nematostella vectensis]
comp33727_c0	21.22	49.53	1.23532	1.63377e-15	--
comp30468_c3	44.44	103.69	1.23474	5.73691e-32	--
comp24435_c0	72.01	167.96	1.2343	1.47655e-51	PREDICTED: kinesin-like protein KIF20A-like [Oreochromis niloticus]
comp31068_c0	13.37	31.14	1.23266	6.27605e-10	PREDICTED: chromodomain-helicase-DNA-binding protein 9 isoform 2 [Sarcophilus harrisii]
comp39306_c0	23.39	54.5	1.23266	5.67351e-17	--
comp37032_c0	77.02	179.39	1.23219	7.10508e-55	PREDICTED: serrate RNA effector molecule homolog isoform 2 [Nasonia vitripennis]
comp29009_c0	3.84	8.94	1.23133	0.00258729	PREDICTED: regulator of nonsense transcripts 3B, partial [Sarcophilus harrisii]
comp33633_c0	35.09	81.66	1.2312	3.82299e-25	Putative thyroid hormone receptor-associated protein complex subunit, partial [Rhipicephalus pulchellus]
comp36613_c0	16.87	39.26	1.23053	2.42754e-12	PREDICTED: x-ray repair cross-complementing protein 5 [Equus caballus]
comp35713_c0	4.34	10.1	1.2303	0.00120216	--
comp40231_c0	33.08	76.86	1.22862	1.28097e-23	--
comp32738_c0	41.94	97.4	1.22813	8.49574e-30	DNA methyltransferase 1 associated protein 1 [Xenopus (Silurana) tropicalis]
comp12601_c0	7.85	18.22	1.22677	5.10438e-06	--
comp33955_c0	3.51	8.12	1.22239	0.00479582	KIAA1711 protein [Homo sapiens]
comp39851_c0	3.51	8.12	1.22239	0.00479713	--
comp29626_c0	4.01	9.28	1.22239	0.002224	--
comp36339_c0	4.51	10.44	1.22239	0.00103149	hypothetical protein DAPPUDRAFT_254414 [Daphnia pulex]
comp33647_c0	6.52	15.07	1.22239	4.59178e-05	--
comp31414_c0	10.02	23.19	1.22239	1.86555e-07	--
comp36864_c0	19.88	45.88	1.21892	4.07191e-14	Fcp3C [Drosophila melanogaster]
comp39378_c0	8.69	20.04	1.21842	1.69974e-06	PREDICTED: exocyst complex component 8-like [Takifugu rubripes]
comp31086_c0	41.94	96.74	1.21828	3.19231e-29	PREDICTED: similar to hnRNP protein [Tribolium castaneum]
comp41159_c0	7.18	16.56	1.21759	1.7966e-05	hypothetical protein TcasGA2_TC001910 [Tribolium castaneum]
comp30549_c0	6.18	14.25	1.21681	8.63172e-05	WD repeat-containing protein 6 [Mus musculus]
comp40339_c0	5.68	13.09	1.21632	0.000188473	PREDICTED: protein timeless homolog [Felis catus]
comp29001_c0	875.97	2017.56	1.21605	0	unknown [Dendroctonus ponderosae]
comp33464_c0	26.4	60.79	1.21586	1.76462e-18	--
comp25444_c0	26.73	61.45	1.21335	1.28576e-18	--
comp35405_c0	7.35	16.9	1.21299	1.53906e-05	--
comp431_c0	11.03	25.34	1.21299	5.32057e-08	--
comp29098_c0	6.35	14.58	1.2115	7.38649e-05	--
comp23348_c0	9.52	21.87	1.2115	5.68963e-07	PREDICTED: venom protease-like [Bombus terrestris]
comp32219_c0	15.37	35.28	1.21115	7.0083e-11	--
comp28032_c0	307.92	706.64	1.21083	8.96231e-210	PREDICTED: tyrosine--tRNA ligase, cytoplasmic [Otolemur garnettii]
comp31220_c1	8.52	19.55	1.21022	2.72509e-06	--
comp36768_c1	42.1	96.57	1.21007	7.29565e-29	--
comp25466_c0	7.18	16.4	1.20309	2.4701e-05	--
comp39125_c0	6.18	14.08	1.19994	0.000118146	--
comp37297_c0	80.86	183.87	1.19748	9.69354e-54	--
comp40927_c0	68	154.55	1.19685	3.36431e-45	--
comp39709_c0	4.68	10.6	1.19265	0.00120928	--
comp33792_c1	5.85	13.25	1.19265	0.000220718	--
comp36724_c0	5.85	13.25	1.19265	0.000220803	PREDICTED: zinc finger CCHC domain-containing protein 8-like [Oreochromis niloticus]
comp39307_c0	18.21	41.25	1.19182	2.53366e-12	PREDICTED: protein virilizer homolog [Cavia porcellus]
comp26997_c0	44.11	99.88	1.19162	4.00771e-29	--
comp35396_c0	6.52	14.74	1.19033	8.67772e-05	Chain A, Human Dna Polymerase Eta In Complex With Normal Dna And Incoming Nucleotide (Nrm)
comp40141_c0	6.52	14.74	1.19033	8.67411e-05	GM19986 [Drosophila sechellia]
comp40772_c0	43.27	97.9	1.19021	1.69693e-28	PREDICTED: polycomb complex protein BMI-1 isoform 3 [Canis lupus familiaris]
comp26756_c0	5.35	12.09	1.18982	0.000483074	--
comp34144_c0	79.69	180.22	1.18962	3.81241e-52	GF18646 [Drosophila ananassae]
comp29167_c0	4.18	9.44	1.18903	0.00259979	--
comp31986_c0	4.18	9.44	1.18903	0.00260055	PREDICTED: innexin inx2-like [Apis florea]
comp40220_c0	10.86	24.52	1.18709	1.62056e-07	Cytoplasmic dynein-2 intermediate chain protein [Oxytricha trifallax]
comp27660_c0	13.37	30.15	1.18587	4.33573e-09	PREDICTED: zinc finger protein 845-like [Rattus norvegicus]
comp35299_c0	14.7	33.13	1.18442	6.51848e-10	PREDICTED: uncharacterized protein LOC580878 [Strongylocentrotus purpuratus]
comp28375_c0	5.01	11.26	1.18057	0.000890256	--
comp32193_c0	10.02	22.53	1.18057	6.67807e-07	conserved hypothetical protein [Pediculus humanus corporis]
comp38637_c0	107.6	241.68	1.17985	6.78152e-69	GL18374 [Drosophila persimilis]
comp34486_c0	127.31	285.9	1.17957	1.90902e-81	--
comp39209_c0	10.86	24.35	1.1773	2.21586e-07	--
comp21034_c0	4.51	10.1	1.17585	0.00191491	GM22994 [Drosophila sechellia]
comp38421_c0	5.85	13.09	1.1745	0.000303471	GK18390 [Drosophila willistoni]
comp32547_c0	7.85	17.56	1.17333	1.80986e-05	hypothetical protein KGM_22716 [Danaus plexippus]
comp30314_c1	30.24	67.58	1.17258	2.33269e-19	hypothetical protein AND_11766 [Anopheles darlingi]
comp27387_c1	6.68	14.91	1.16993	0.000101183	--
comp40568_c0	18.71	41.74	1.16993	4.07805e-12	GH10628 [Drosophila grimshawi]
comp34114_c0	28.74	64.1	1.16993	2.51933e-18	DEAD box ATP-dependent RNA helicase [Aedes aegypti]
comp34728_c1	498.38	1110.99	1.1689	0	--
comp37132_c0	10.86	24.18	1.16746	3.04659e-07	--
comp40914_c1	8.85	19.71	1.1669	5.17255e-06	--
comp37167_c0	32.58	72.39	1.16416	1.8285e-20	YLP motif-containing protein 1, partial [Heterocephalus glaber]
comp39907_c0	8.35	18.55	1.1635	1.13581e-05	hypothetical protein AND_20747 [Anopheles darlingi]
comp33946_c0	4.34	9.61	1.15754	0.00300958	zinc finger protein 648 [Equus caballus]
comp24509_c0	45.78	101.21	1.157	3.77592e-28	--
comp29059_c0	19.71	43.56	1.15628	2.1641e-12	--
comp35718_c3	31.41	69.41	1.15622	1.96575e-19	--
comp40413_c0	16.87	37.27	1.15557	1.13345e-10	GG16800 [Drosophila erecta]
comp35222_c0	3.68	8.12	1.15528	0.007567	--
comp13591_c0	7.35	16.23	1.15528	5.39268e-05	--
comp38116_c0	29.41	64.93	1.15528	3.42564e-18	--
comp40412_c0	5.18	11.43	1.15433	0.00103059	--
comp36656_c0	37.93	83.65	1.15359	3.09149e-23	unnamed protein product [Homo sapiens]
comp37493_c1	4.51	9.94	1.152	0.00258557	intraflagellar transport protein 122 homolog isoform 1 [Mus musculus]
comp38683_c1	10.53	23.19	1.152	7.71099e-07	--
comp13624_c0	104.92	230.91	1.15039	3.29866e-63	--
comp39702_c0	102.58	225.44	1.14836	1.52181e-61	PREDICTED: BTB/POZ domain-containing protein 1 isoform 1 [Papio anubis]
comp36720_c2	4.68	10.27	1.14684	0.00221388	--
comp39222_c0	18.71	41.08	1.14684	1.43102e-11	5-formyltetrahydrofolate cyclo-ligase [Bos grunniens mutus]
comp31017_c0	14.87	32.63	1.14632	2.6593e-09	--
comp40764_c0	13.53	29.65	1.14397	1.74646e-08	--
comp39953_c1	10.36	22.69	1.14384	1.23882e-06	unnamed protein product [Homo sapiens]
comp31346_c0	38.26	83.82	1.14379	5.7207e-23	--
comp36994_c0	11.19	24.52	1.14336	4.12658e-07	PREDICTED: facilitated trehalose transporter Tret1-like isoform 2 [Acyrthosiphon pisum]
comp34985_c0	12.03	26.34	1.14296	1.35927e-07	GG16436 [Drosophila erecta]
comp38083_c0	13.7	29.98	1.14229	1.48724e-08	--
comp34792_c3	4.85	10.6	1.14202	0.00189764	SMAD4 [Anolis carolinensis]
comp39704_c2	4.85	10.6	1.14202	0.00189822	hypothetical protein DAPPUDRAFT_225597 [Daphnia pulex]
comp40189_c0	36.42	79.68	1.14171	8.52218e-22	hypothetical protein TcasGA2_TC012963 [Tribolium castaneum]
comp31461_c0	31.58	69.07	1.14166	5.8093e-19	PREDICTED: heterogeneous nuclear ribonucleoprotein H-like [Takifugu rubripes]
comp40544_c1	6.52	14.25	1.14086	0.000218984	GH18809 [Drosophila grimshawi]
comp37586_c2	13.87	30.31	1.14066	1.27353e-08	GJ13624 [Drosophila virilis]
comp36563_c5	4.18	9.11	1.1375	0.00475123	--
comp27467_c0	6.68	14.58	1.1375	0.000186795	--
comp34319_c0	35.25	76.86	1.13688	6.70153e-21	--
comp39974_c0	25.4	55.33	1.13578	3.76967e-15	hypothetical protein LOAG_02592 [Loa loa]
comp37437_c0	8.52	18.55	1.13493	1.77879e-05	PREDICTED: DNA repair protein XRCC2-like [Sus scrofa]
comp32938_c0	5.18	11.26	1.13327	0.00138826	hypothetical protein DAPPUDRAFT_64918 [Daphnia pulex]
comp40239_c1	5.18	11.26	1.13327	0.0013887	--
comp28381_c0	15.54	33.79	1.13327	1.91871e-09	--
comp38111_c0	15.54	33.79	1.13327	1.91724e-09	--
comp38694_c0	29.41	63.94	1.13303	2.22155e-17	--
comp40784_c0	4.34	9.44	1.13245	0.00406406	hypothetical protein, partial [Rhipicephalus pulchellus]
comp52776_c0	4.34	9.44	1.13245	0.0040652	Afadin [Drosophila pseudoobscura pseudoobscura]
comp37522_c0	13.2	28.66	1.13085	4.4622e-08	myosin 95E, isoform B [Drosophila melanogaster]
comp28994_c0	6.18	13.42	1.1304	0.000408979	dynactin subunit 6 [Homo sapiens]
comp36614_c0	77.36	167.63	1.12813	1.47895e-44	hypothetical protein TcasGA2_TC011448 [Tribolium castaneum]
comp38368_c0	23.39	50.69	1.1281	8.83932e-14	--
comp40549_c0	16.21	35.12	1.12801	1.00909e-09	trithorax, isoform B [Drosophila melanogaster]
comp30249_c0	4.51	9.77	1.12776	0.00346835	predicted protein [Nematostella vectensis]
comp38150_c0	28.9	62.61	1.12761	6.71468e-17	GD18632 [Drosophila simulans]
comp37302_c0	8918.25	19313.5	1.12716	0	--
comp30521_c0	71.17	154.05	1.12638	7.03385e-41	--
comp32317_c0	16.54	35.78	1.12553	7.32453e-10	--
comp40172_c0	5.68	12.26	1.12199	0.00087438	S1 RNA-binding domain-containing protein 1 [Mus musculus]
comp36903_c0	13.37	28.82	1.12102	5.15953e-08	GH16233 [Drosophila grimshawi]
comp40515_c2	54.63	117.77	1.12056	4.61738e-31	--
comp34909_c0	7.69	16.56	1.12029	7.20832e-05	--
comp135726_c0	4.85	10.44	1.1193	0.00255069	--
comp27012_c0	4.85	10.44	1.1193	0.00254994	SD13780p [Drosophila melanogaster]
comp35871_c0	9.69	20.87	1.1193	5.84234e-06	hakai, isoform C [Drosophila melanogaster]
comp40044_c0	12.7	27.33	1.11839	1.32031e-07	Rev1 [Drosophila melanogaster]
comp40364_c0	18.71	40.25	1.11746	6.68161e-11	--
comp30541_c0	11.86	25.51	1.11704	4.01014e-07	--
comp20012_c0	35.75	76.86	1.11651	2.63057e-20	--
comp35158_c0	4.01	8.61	1.11548	0.00744613	RNA-binding protein MEX3B [Xenopus laevis]
comp30854_c0	5.01	10.77	1.11548	0.00217698	GI13504 [Drosophila mojavensis]
comp36500_c0	9.02	19.38	1.11548	1.4946e-05	--
comp33490_c0	24.06	51.68	1.11548	8.56243e-14	--
comp29682_c0	50.62	108.66	1.11438	1.97424e-28	--
comp27983_c0	393.29	842.97	1.11227	4.35598e-218	trailer hitch, isoform F [Drosophila melanogaster]
comp46452_c0	17.71	37.93	1.11128	3.21725e-10	PREDICTED: trafficking protein particle complex subunit 2-like protein-like [Monodelphis domestica]
comp36014_c0	25.06	53.67	1.11103	3.25146e-14	GM10241 [Drosophila sechellia]
comp53218_c0	8.52	18.22	1.10893	3.24485e-05	--
comp39955_c0	167.91	358.62	1.10717	3.85999e-92	mitochondrial trifunctional protein alpha subunit, isoform B [Drosophila melanogaster]
comp23122_c0	4.34	9.28	1.10692	0.0054478	--
comp40241_c0	7.69	16.4	1.10579	9.69243e-05	--
comp36468_c0	5.51	11.76	1.10535	0.00136023	--
comp33569_c0	135.66	289.38	1.10533	3.50426e-74	hypothetical protein [Amblyomma maculatum]
comp19445_c0	25.56	54.5	1.10456	2.70806e-14	--
comp41208_c0	17.88	38.1	1.10402	3.69822e-10	--
comp38233_c0	19.21	40.91	1.10288	7.543e-11	serine/threonine-protein kinase MRCK alpha [Gallus gallus]
comp27481_c0	10.36	22.03	1.10109	4.14223e-06	hypothetical protein SINV_14446 [Solenopsis invicta]
comp34193_c0	9.36	19.88	1.09954	1.46656e-05	--
comp41118_c0	9.36	19.88	1.09954	1.46587e-05	conserved hypothetical protein [Culex quinquefasciatus]
comp36707_c0	17.54	37.27	1.09954	6.90875e-10	PREDICTED: inactive tyrosine-protein kinase 7 [Callithrix jacchus]
comp38825_c1	41.1	87.3	1.09914	1.96445e-22	PREDICTED: DNA mismatch repair protein Msh2-like [Cavia porcellus]
comp34340_c0	78.19	165.98	1.0983	2.96722e-42	hypothetical protein IscW_ISCW008781 [Ixodes scapularis]
comp39165_c9	4.85	10.27	1.09622	0.00339129	--
comp25380_c0	16.04	33.96	1.09452	5.34747e-09	--
comp38364_c2	5.01	10.6	1.09311	0.00290063	--
comp26562_c0	27.9	58.97	1.09203	3.80333e-15	--
comp38094_c0	21.72	45.88	1.09137	6.62375e-12	--
comp40128_c0	27.07	57.15	1.0906	1.15754e-14	PREDICTED: hypothetical protein LOC25940 [Oryctolagus cuniculus]
comp37180_c0	50.46	106.51	1.09027	6.59907e-27	GK14958 [Drosophila willistoni]
comp32629_c0	58.31	123.07	1.09014	4.95809e-31	PREDICTED: hypothetical protein LOC100122123 [Nasonia vitripennis]
comp38396_c0	4.01	8.45	1.08746	0.00986768	--
comp24558_c0	593.95	1249.13	1.08491	0	Nucleosome assembly protein 1-like 1 [Myotis davidii]
comp37094_c0	5.51	11.6	1.08489	0.00181878	--
comp26782_c0	4.18	8.78	1.08406	0.00846497	--
comp37342_c0	4.18	8.78	1.08406	0.00846283	CG16718, isoform B [Drosophila melanogaster]
comp39047_c0	231.4	486.34	1.08397	1.21766e-120	RecName: Full=Xanthine dehydrogenase; Short=XD
comp27828_c0	59.48	124.9	1.08269	3.91832e-31	GA13787 [Drosophila pseudoobscura pseudoobscura]
comp36063_c0	14.2	29.82	1.08246	7.60632e-08	PREDICTED: ATP-dependent RNA helicase DDX51 [Gorilla gorilla gorilla]
comp35258_c0	15.7	32.96	1.08204	1.32396e-08	unknown [Dendroctonus ponderosae]
comp150747_c0	4.34	9.11	1.08092	0.0072581	--
comp29638_c0	14.54	30.48	1.08062	5.52392e-08	--
comp37846_c0	45.11	94.58	1.08053	1.31614e-23	GF19034 [Drosophila ananassae]
comp37014_c0	37.93	79.51	1.08034	6.48375e-20	--
comp38043_c0	4.51	9.44	1.078	0.00621142	GA15234 [Drosophila pseudoobscura pseudoobscura]
comp24526_c0	70	146.43	1.0771	3.95452e-36	PREDICTED: melanoma-associated antigen G1 [Saimiri boliviensis boliviensis]
comp37343_c0	9.19	19.21	1.07662	3.08385e-05	--
comp33481_c0	6.18	12.92	1.07595	0.000968834	PREDICTED: huntingtin [Oryctolagus cuniculus]
comp36563_c7	6.18	12.92	1.07595	0.000968512	--
comp33589_c0	7.85	16.4	1.07477	0.000148729	--
comp40145_c0	37.76	78.85	1.07464	1.38071e-19	--
comp20026_c0	11.03	23.02	1.07455	3.92091e-06	--
comp29697_c0	9.52	19.88	1.074	2.23806e-05	GM15794 [Drosophila sechellia]
comp39899_c0	9.52	19.88	1.074	2.23703e-05	IP12305p [Drosophila melanogaster]
comp40409_c0	22.22	46.38	1.074	9.91964e-12	--
comp40952_c0	115.11	240.19	1.07348	9.88873e-59	PREDICTED: adenylosuccinate synthetase-like [Apis mellifera]
comp39410_c0	6.52	13.58	1.07215	0.000713277	hypothetical protein SINV_11784 [Solenopsis invicta]
comp34255_c0	140.34	292.36	1.07121	3.49664e-71	GL21542 [Drosophila persimilis]
comp37599_c0	6.68	13.91	1.07039	0.000609483	AGAP011286-PA [Anopheles gambiae str. PEST]
comp28400_c0	417.52	868.65	1.06932	1.24941e-210	Putative superoxide dismutase cu-zn [Ixodes ricinus]
comp22614_c0	5.18	10.77	1.06817	0.00329208	--
comp39799_c0	10.36	21.53	1.06817	1.00471e-05	PREDICTED: hypothetical protein LOC100575459 [Acyrthosiphon pisum]
comp33799_c0	29.57	61.45	1.06767	3.30406e-15	--
comp37572_c0	12.2	25.34	1.06756	1.27322e-06	endonuclease-reverse transcriptase HmRTE-e01 [Danaus plexippus]
comp37187_c0	109.1	226.6	1.06691	7.27393e-55	AGAP000506-PA [Anopheles gambiae str. PEST]
comp38914_c0	53.3	110.65	1.06629	6.03702e-27	GF20680 [Drosophila ananassae]
comp39616_c0	5.35	11.1	1.06609	0.00281283	--
comp29215_c1	7.18	14.91	1.06559	0.000379216	--
comp39557_c0	7.18	14.91	1.06559	0.000379357	--
comp28753_c0	61.65	127.71	1.06311	6.76607e-31	unnamed protein product [Homo sapiens]
comp34072_c0	5.68	11.76	1.06228	0.00205947	--
comp40225_c0	39.93	82.66	1.06203	4.03606e-20	hypothetical protein Phum_PHUM204580 [Pediculus humanus corporis]
comp38595_c0	20.05	41.41	1.05889	2.66376e-10	hypothetical protein EGK_19447, partial [Macaca mulatta]
comp35265_c0	48.28	99.72	1.05869	4.67078e-24	mago nashi [Danaus plexippus]
comp30062_c0	6.18	12.75	1.05733	0.0012831	--
comp40810_c3	69.34	142.95	1.05625	3.63933e-34	--
comp35119_c0	4.34	8.94	1.05445	0.00953573	Wu:fb97d07 [Danio rerio]
comp129739_c0	6.52	13.42	1.05445	0.000936892	--
comp38960_c0	15.54	31.97	1.0533	5.01946e-08	hypothetical protein PANDA_005313 [Ailuropoda melanoleuca]
comp37504_c0	4.51	9.28	1.05247	0.00821046	MRJP-domain-containing protein [Dacryopinax sp. DJM-731 SS1]
comp35340_c0	6.85	14.08	1.05184	0.000687275	GE25591 [Drosophila yakuba]
comp40859_c1	6.85	14.08	1.05184	0.000687514	--
comp33717_c0	23.06	47.37	1.05135	1.42301e-11	--
comp29336_c0	27.9	57.31	1.05092	7.22969e-14	Exosome complex exonuclease RRP42 [Harpegnathos saltator]
comp37335_c0	4.68	9.61	1.05063	0.00702915	PREDICTED: zinc finger protein 235-like [Megachile rotundata]
comp37966_c0	4.68	9.61	1.05063	0.00702732	GJ23628 [Drosophila virilis]
comp27972_c0	520.27	1067.92	1.04986	3.55068e-251	ribosomal protein L26 isoform 1 [Callorhinchus milii]
comp40400_c0	16.71	34.29	1.04963	1.60385e-08	Kinetochore protein NDC80-like protein [Heterocephalus glaber]
comp12204_c0	4.85	9.94	1.04891	0.00600127	--
comp40809_c0	14.87	30.48	1.04783	1.27667e-07	--
comp37205_c0	5.01	10.27	1.04731	0.00510707	PREDICTED: fusilli-like [Saccoglossus kowalevskii]
comp37674_c0	17.54	35.95	1.04731	7.20263e-09	GATAd, isoform A [Drosophila melanogaster]
comp29623_c0	25.23	51.68	1.047	1.7294e-12	--
comp25728_c0	5.35	10.93	1.04439	0.00372452	PREDICTED: facilitated trehalose transporter Tret1-like [Megachile rotundata]
comp37021_c1	8.69	17.72	1.04103	0.000117841	GG24179 [Drosophila erecta]
comp40352_c1	14.54	29.65	1.04087	2.34615e-07	--
comp40151_c0	20.72	42.24	1.04016	3.30106e-10	Pumilio-like protein 2 [Crassostrea gigas]
comp40831_c0	11.86	24.18	1.04008	4.15453e-06	GH16452 [Drosophila grimshawi]
comp108225_c0	6.01	12.26	1.03953	0.00198534	--
comp41098_c2	6.01	12.26	1.03953	0.00198473	--
comp33281_c1	24.06	49.03	1.03953	9.52431e-12	--
comp39069_c0	142.18	289.71	1.0393	4.16573e-67	--
comp228444_c0	6.18	12.59	1.03847	0.00169692	--
comp36628_c0	66.83	136	1.03738	1.40785e-31	unknown [Dendroctonus ponderosae]
comp31703_c0	12.86	26.17	1.03699	1.57881e-06	--
comp39486_c0	23.39	47.54	1.03562	2.43825e-11	--
comp39457_c0	51.46	104.52	1.03471	2.85388e-24	--
comp23955_c0	26.06	52.84	1.03201	1.8111e-12	--
comp34217_c0	18.71	37.93	1.03185	4.10567e-09	--
comp39771_c0	7.52	15.24	1.03171	0.000481783	protein phosphatase 4, regulatory subunit 1, isoform CRA_d [Mus musculus]
comp40028_c0	15.2	30.81	1.03136	1.63611e-07	tyrosyl-DNA phosphodiesterase domain-containing protein [Ajellomyces dermatitidis ER-3]
comp40753_c0	22.89	46.38	1.03125	5.30927e-11	PREDICTED: putative ATP-dependent RNA helicase DDX11-like protein 8-like [Sus scrofa]
comp39394_c0	17.71	35.78	1.02697	1.42818e-08	PREDICTED: zinc finger protein 568-like [Danio rerio]
comp38153_c0	22.39	45.22	1.02667	1.1464e-10	--
comp36403_c0	9.19	18.55	1.026	9.64245e-05	ATP-dependent RNA helicase [Aedes aegypti]
comp29191_c0	4.68	9.44	1.02554	0.00919848	--
comp35589_c0	14.03	28.33	1.02554	6.73182e-07	PREDICTED: 80 kDa MCM3-associated protein [Felis catus]
comp32491_c0	47.62	96.07	1.02509	5.23024e-22	GJ13247 [Drosophila virilis]
comp40539_c0	51.46	103.69	1.02323	1.20618e-23	PREDICTED: aftiphilin isoform 1 [Pan paniscus]
comp35805_c0	31.41	63.28	1.02284	1.31625e-14	PREDICTED: DNA-directed RNA polymerase III subunit RPC1 isoform 1 [Taeniopygia guttata]
comp40903_c0	5.35	10.77	1.02237	0.00491585	GF20833 [Drosophila ananassae]
comp31313_c0	21.89	44.06	1.02186	2.49718e-10	--
comp12839_c0	44.94	90.44	1.02129	1.28384e-20	PREDICTED: uncharacterized protein LOC101170928 [Oryzias latipes]
comp34375_c3	5.68	11.43	1.02106	0.00356851	--
comp38660_c0	11.36	22.86	1.02106	1.19645e-05	--
comp33789_c1	132.32	266.19	1.0208	7.21381e-60	--
comp29851_c0	28.9	58.14	1.0207	2.01924e-13	cell division protease ftsH [Culex quinquefasciatus]
comp37414_c0	5.85	11.76	1.02046	0.00304647	hypothetical protein SINV_07915 [Solenopsis invicta]
comp38964_c0	5.85	11.76	1.02046	0.00304735	--
comp34191_c0	11.86	23.85	1.02018	7.3254e-06	DNA excision repair protein ERCC-6 [Mus musculus]
comp39773_c0	6.01	12.09	1.0199	0.00260876	GJ15250 [Drosophila virilis]
comp40555_c0	12.36	24.85	1.01937	4.51417e-06	PREDICTED: histone-lysine N-methyltransferase ASH1L [Pan paniscus]
comp45268_c0	12.7	25.51	1.01886	3.2561e-06	--
comp35232_c0	32.75	65.76	1.01829	4.74545e-15	--
comp24153_c0	42.44	85.14	1.01694	2.62814e-19	--
comp35561_c0	7.35	14.74	1.0163	0.00074377	PREDICTED: hypothetical protein LOC408964 [Apis mellifera]
comp35929_c0	818.16	1639.73	1.01538	0	KH domain RNA binding protein, putative [Ixodes scapularis]
comp29138_c0	8.85	17.72	1.01355	0.000176087	unknown [Dendroctonus ponderosae]
comp36644_c0	9.36	18.72	1.01282	0.000108332	PREDICTED: uncharacterized protein LOC100875962 [Megachile rotundata]
comp28925_c1	155.88	311.41	1.01078	7.52835e-69	GJ19348 [Drosophila virilis]
comp40870_c1	12.36	24.68	1.00972	5.96246e-06	bifocal, isoform F [Drosophila melanogaster]
comp40072_c0	99.07	197.78	1.0097	8.93723e-44	--
comp30020_c0	43.77	87.3	1.00824	1.65351e-19	GL11886 [Drosophila persimilis]
comp40733_c1	19.88	39.59	1.00605	4.0599e-09	--
comp33869_c0	79.69	158.69	1.00604	5.8016e-35	splicing factor SRp54 [Drosophila melanogaster]
comp12865_c0	979.89	1948.99	1.00442	0	Rm62, isoform D [Drosophila melanogaster]
comp36148_c0	39.43	78.35	1.00305	2.04657e-17	hypothetical protein BRAFLDRAFT_124637 [Branchiostoma floridae]
comp37867_c0	1686.95	835.85	-1.00071	0	PREDICTED: probable phenylalanyl-tRNA synthetase, mitochondrial-like isoform 1 [Bombus terrestris]
comp36986_c0	74.68	36.94	-1.00323	2.56427e-17	--
comp34133_c0	63.66	31.47	-1.00379	7.78484e-15	--
comp34580_c0	53.63	26.5	-1.0045	1.32954e-12	--
comp37461_c0	53.63	26.5	-1.0045	1.33088e-12	GF23042 [Drosophila ananassae]
comp29867_c0	36.59	18.06	-1.0066	8.12034e-09	erect wing, isoform J [Drosophila melanogaster]
comp33667_c0	168.24	82.99	-1.00718	1.08172e-38	MGC83035 protein [Xenopus laevis]
comp12872_c0	621.52	306.44	-1.00778	2.27371e-142	40S ribosomal protein S3-like protein [Callorhinchus milii]
comp12849_c0	30.91	15.24	-1.00782	1.47531e-07	--
comp13516_c0	20.88	10.27	-1.01159	2.43644e-05	dolichol-phosphate mannosyltransferase [Homo sapiens]
comp12813_c0	18.55	9.11	-1.01306	7.98476e-05	--
comp33462_c0	18.21	8.94	-1.0133	9.46003e-05	--
comp24854_c0	17.88	8.78	-1.01355	0.00011193	--
comp38193_c0	15.54	7.62	-1.0156	0.000369628	--
comp35720_c0	74.35	36.44	-1.0163	1.34607e-17	aquaporin 1 [Bemisia tabaci]
comp39091_c0	53.8	26.34	-1.01803	6.63385e-13	putative sugar transporter [Danaus plexippus]
comp36695_c1	39.93	19.55	-1.01822	9.86243e-10	--
comp38799_c2	13.2	6.46	-1.01838	0.00117125	--
comp39606_c0	13.2	6.46	-1.01838	0.00117163	Zinc finger protein Xfin [Harpegnathos saltator]
comp34811_c0	597.46	292.36	-1.01868	2.79775e-139	--
comp32969_c0	51.46	25.18	-1.01886	2.1673e-12	PREDICTED: hypothetical protein LOC100575897 isoform 1 [Acyrthosiphon pisum]
comp37768_c0	356.2	174.26	-1.01907	3.78811e-83	--
comp36438_c0	11.53	5.63	-1.02106	0.00268672	GE22393 [Drosophila yakuba]
comp37245_c0	11.19	5.47	-1.0217	0.00316057	hypothetical protein [Podospora anserina S mat+]
comp38233_c2	11.19	5.47	-1.0217	0.00316148	--
comp31512_c0	21.72	10.6	-1.02237	1.31014e-05	--
comp33873_c0	257.29	125.56	-1.02266	1.85073e-60	PREDICTED: similar to transgelin [Tribolium castaneum]
comp31739_c0	1012.97	494.29	-1.02278	1.19007e-237	eukaryotic translation initiation factor 4A [Bombyx mori]
comp35564_c0	84.54	41.25	-1.02299	3.8261e-20	Putative cysteinyl-tRNA synthetase, mitochondrial [Heterocephalus glaber]
comp37897_c0	42.1	20.54	-1.02308	2.64468e-10	PREDICTED: UPF0466 protein AGAP011291, mitochondrial-like [Bombus terrestris]
comp37865_c2	40.77	19.88	-1.02385	5.2318e-10	--
comp29473_c0	1126.91	549.45	-1.02394	8.0971e-265	--
comp35141_c0	29.24	14.25	-1.02495	2.30218e-07	TPA: cathepsin B [Myzus persicae]
comp38356_c0	9.52	4.64	-1.02554	0.00727539	--
comp22122_c0	9.19	4.47	-1.02647	0.00855397	dpr12, isoform E [Drosophila melanogaster]
comp34386_c0	9.19	4.47	-1.02647	0.00854967	vitellogenin precursor [Apis mellifera]
comp40283_c0	9.19	4.47	-1.02647	0.00855612	omega, isoform G [Drosophila melanogaster]
comp40979_c1	9.19	4.47	-1.02647	0.00855182	--
comp32363_c1	62.99	30.64	-1.02704	3.19213e-15	GE14937 [Drosophila yakuba]
comp32453_c0	17.38	8.45	-1.02801	0.000117907	Putative serine protease [Aedes aegypti]
comp38561_c3	17.38	8.45	-1.02801	0.000117859	--
comp40678_c0	25.23	12.26	-1.02895	1.78036e-06	--
comp38673_c0	180.44	87.63	-1.02969	5.53861e-43	GI11853 [Drosophila mojavensis]
comp40273_c0	16.37	7.95	-1.02975	0.000196186	PREDICTED: enhancer of mRNA-decapping protein 3-like [Loxodonta africana]
comp39291_c0	22.89	11.1	-1.03194	5.87104e-06	PREDICTED: esterase E4 [Nasonia vitripennis]
comp36549_c0	242.76	117.61	-1.03314	5.24502e-58	PREDICTED: UPF0436 protein C9orf6 homolog [Acyrthosiphon pisum]
comp19815_c0	73.18	35.45	-1.03332	8.69377e-18	--
comp36827_c0	82.53	39.92	-1.03548	4.64519e-20	GI21320 [Drosophila mojavensis]
comp33710_c1	27.07	13.09	-1.03607	5.70855e-07	GM16715 [Drosophila sechellia]
comp27957_c1	101.08	48.87	-1.03622	1.726e-24	similar to Drosophila melanogaster CG1475, partial [Drosophila yakuba]
comp38334_c0	102.25	49.36	-1.03822	7.73569e-25	muskelin [Macaca mulatta]
comp36901_c0	113.94	54.99	-1.03859	1.2136e-27	--
comp38461_c0	12.36	5.96	-1.03953	0.00145514	cytochrome P450 [Tribolium castaneum]
comp12819_c0	18.55	8.94	-1.03953	5.3178e-05	hypothetical protein FOXB_07693 [Fusarium oxysporum Fo5176]
comp36364_c0	24.06	11.6	-1.04064	2.62186e-06	--
comp34811_c1	11.7	5.63	-1.04182	0.00202506	--
comp13036_c0	84.21	40.42	-1.04654	8.4214e-21	--
comp24450_c0	379.09	181.55	-1.04981	8.0391e-93	PREDICTED: NADH dehydrogenase [ubiquinone] 1 alpha subcomplex subunit 9, mitochondrial-like [Acyrthosiphon pisum]
comp32137_c1	19.38	9.28	-1.05063	2.82314e-05	--
comp33916_c0	19.05	9.11	-1.05153	3.34979e-05	GD19045 [Drosophila simulans]
comp34480_c0	19.05	9.11	-1.05153	3.3483e-05	PREDICTED: alpha-tubulin N-acetyltransferase-like [Apis florea]
comp32483_c1	9.36	4.47	-1.05247	0.00649325	--
comp34613_c0	79.36	37.93	-1.05258	8.23911e-20	--
comp33574_c0	18.38	8.78	-1.05344	4.69445e-05	--
comp27223_c0	9.02	4.31	-1.05445	0.00763202	RuvB-like protein 2 [Xenopus laevis]
comp37710_c0	89.89	42.9	-1.05465	1.90619e-22	GH13557 [Drosophila grimshawi]
comp39469_c0	91.72	43.73	-1.05627	5.98811e-23	--
comp38252_c0	8.69	4.14	-1.05658	0.00898752	hypothetical protein DAPPUDRAFT_302410 [Daphnia pulex]
comp39901_c1	8.69	4.14	-1.05658	0.00898528	secreted phosphatidylethanolamine binding protein [Glossina morsitans morsitans]
comp29134_c0	17.38	8.28	-1.05658	7.81034e-05	--
comp38025_c1	26.06	12.42	-1.05658	6.23824e-07	CG13189-PA [Drosophila phaeopleura]
comp37745_c0	72.68	34.62	-1.05751	2.53554e-18	cytochrome P450 [Tribolium castaneum]
comp29416_c0	109.27	52.01	-1.05853	2.46016e-27	hypothetical protein BRAFLDRAFT_126427 [Branchiostoma floridae]
comp12777_c0	12.2	5.8	-1.06054	0.00128744	--
comp32364_c0	12.2	5.8	-1.06054	0.00128785	magnesium-dependent phosphatase 1 [Rattus norvegicus]
comp37669_c0	20.22	9.61	-1.06088	1.5028e-05	--
comp24514_c0	40.1	19.05	-1.0614	2.08639e-10	--
comp32628_c0	152.04	72.06	-1.06485	2.91686e-38	GI19527 [Drosophila mojavensis]
comp35675_c0	296.06	140.3	-1.06494	3.23169e-74	hypothetical conserved protein [Glossina morsitans morsitans]
comp33275_c0	14.7	6.96	-1.06711	0.000302265	--
comp31356_c0	18.21	8.61	-1.06774	4.1448e-05	PREDICTED: E3 ubiquitin-protein ligase SIAH1 [Sarcophilus harrisii]
comp32329_c0	10.86	5.14	-1.06817	0.00250465	--
comp38086_c0	14.37	6.79	-1.06871	0.000359884	--
comp33804_c0	17.21	8.12	-1.07179	6.88866e-05	PREDICTED: putative ribosomal RNA methyltransferase 1-like [Bombus impatiens]
comp41104_c2	27.4	12.92	-1.07215	2.05595e-07	--
comp14445_c0	16.54	7.79	-1.07477	9.62939e-05	--
comp39404_c0	9.86	4.64	-1.07529	0.00410644	GI14050 [Drosophila mojavensis]
comp41281_c0	688.35	323.51	-1.07695	1.51395e-175	hypothetical protein EGM_03822 [Macaca fascicularis]
comp38112_c0	9.52	4.47	-1.078	0.00484999	--
comp28865_c0	25.4	11.93	-1.078	5.71178e-07	FeS assembly protein SufB [Paulinella chromatophora]
comp36653_c0	25.4	11.93	-1.078	5.71508e-07	--
comp34991_c0	72.68	34.12	-1.07837	6.85506e-19	AGAP009595-PA [Anopheles gambiae str. PEST]
comp30496_c0	37.76	17.72	-1.07871	4.45551e-10	GK12290 [Drosophila willistoni]
comp36523_c1	69.17	32.47	-1.07878	5.17938e-18	--
comp12850_c0	18.71	8.78	-1.07943	2.5946e-05	GK15838 [Drosophila willistoni]
comp30520_c0	12.03	5.63	-1.08246	0.00113996	--
comp38598_c0	18.04	8.45	-1.08246	3.63563e-05	--
comp39682_c0	32.58	15.24	-1.08377	7.72585e-09	--
comp38652_c1	8.85	4.14	-1.08406	0.00676477	--
comp38763_c1	8.85	4.14	-1.08406	0.006763	--
comp32499_c0	11.7	5.47	-1.08489	0.00134027	PREDICTED: mitochondrial sodium/hydrogen exchanger 9B2-like [Strongylocentrotus purpuratus]
comp38958_c0	52.13	24.35	-1.08573	7.92581e-14	pugilist, isoform E [Drosophila melanogaster]
comp28447_c0	37.59	17.56	-1.08586	3.90089e-10	--
comp23531_c0	8.52	3.98	-1.08746	0.0079551	--
comp33949_c1	8.52	3.98	-1.08746	0.00795713	--
comp40322_c0	11.36	5.3	-1.08746	0.00158434	PREDICTED: hypothetical protein LOC100749745 isoform 1 [Bombus impatiens]
comp36212_c0	27.73	12.92	-1.08964	1.12087e-07	zinc/iron transporter [Papilio xuthus]
comp35458_c1	46.95	21.87	-1.09003	1.38426e-12	cathepsin L-1 [Artemia salina]
comp25613_c0	11.03	5.14	-1.0902	0.00186746	--
comp32129_c0	199.99	93.09	-1.09078	3.4265e-52	Protein 5NUC [Harpegnathos saltator]
comp37054_c1	26.73	12.42	-1.09311	1.86692e-07	--
comp33242_c0	23.89	11.1	-1.09378	9.79045e-07	chloride channel-a, isoform G [Drosophila melanogaster]
comp36444_c0	18.55	8.61	-1.09398	2.27021e-05	Msr-110, isoform C [Drosophila melanogaster]
comp38556_c1	13.2	6.13	-1.09433	0.000517671	--
comp44071_c0	12.86	5.96	-1.09686	0.000612707	RNA polymerase sigma factor rpoD, putative [Ricinus communis]
comp38603_c0	27.9	12.92	-1.0983	8.26154e-08	Esterase FE4 [Camponotus floridanus]
comp39090_c0	22.56	10.44	-1.09954	1.92833e-06	--
comp20145_c0	677.32	313.24	-1.1002	9.58522e-179	ATP-binding cassette sub-family F member 1 [Harpegnathos saltator]
comp24406_c0	37.26	17.23	-1.10046	2.9695e-10	--
comp29091_c0	254.79	117.77	-1.10089	2.20347e-67	--
comp38758_c0	24.73	11.43	-1.10093	5.18167e-07	--
comp31009_c0	22.22	10.27	-1.10109	2.28265e-06	--
comp33077_c0	34.42	15.9	-1.10154	1.58022e-09	USF2 splicing variant-1 [Rattus norvegicus]
comp37285_c0	294.05	135.83	-1.10188	7.62018e-78	hypothetical protein Phum_PHUM415060 [Pediculus humanus corporis]
comp36943_c0	24.39	11.26	-1.10236	6.12506e-07	--
comp38211_c0	60.98	28.16	-1.10236	1.7738e-16	Monocarboxylate transporter 14 [Camponotus floridanus]
comp23884_c0	9.69	4.47	-1.10309	0.00360162	--
comp35926_c1	163.06	75.2	-1.10419	1.8687e-43	--
comp39179_c0	14.37	6.63	-1.10434	0.000230899	GF12225 [Drosophila ananassae]
comp35959_c1	50.29	23.19	-1.10434	1.0355e-13	GH11499 [Drosophila grimshawi]
comp30500_c0	40.26	18.55	-1.10553	4.11322e-11	--
comp34070_c0	61.48	28.33	-1.10571	1.09808e-16	--
comp27610_c0	25.9	11.93	-1.1062	2.27871e-07	PREDICTED: LOW QUALITY PROTEIN: vacuolar protein sorting-associated protein VTA1 homolog [Bombus terrestris]
comp37824_c0	30.57	14.08	-1.10631	1.36012e-08	--
comp28727_c0	96.4	44.39	-1.10634	6.54498e-26	GI21434 [Drosophila mojavensis]
comp41207_c0	20.55	9.44	-1.10962	5.32091e-06	hypothetical protein TcasGA2_TC001474 [Tribolium castaneum]
comp29122_c0	196.48	90.11	-1.11221	7.00191e-53	PREDICTED: dihydrolipoyllysine-residue succinyltransferase component of 2-oxoglutarate dehydrogenase complex, mitochondrial-like [Bombus terrestris]
comp33254_c1	8.69	3.98	-1.11548	0.00593115	Putative serine protease [Branchiostoma floridae]
comp12782_c0	23.89	10.93	-1.11548	6.29275e-07	augmenter of liver regeneration, isoform A [Drosophila melanogaster]
comp38666_c0	43.11	19.71	-1.11641	4.88412e-12	PREDICTED: sentrin-specific protease 2-like, partial [Rattus norvegicus]
comp27920_c1	23.56	10.77	-1.11718	7.41141e-07	PREDICTED: similar to immunophilin FKBP46 [Tribolium castaneum]
comp35814_c1	17.04	7.79	-1.11784	3.87831e-05	--
comp29807_c0	2818.04	1286.24	-1.11915	0	PREDICTED: actin, indirect flight muscle-like isoform 2 [Apis florea]
comp38446_c0	16.71	7.62	-1.12029	4.58405e-05	--
comp34566_c0	1974.15	899.29	-1.12198	0	GD18560 [Drosophila simulans]
comp35052_c3	38.93	17.72	-1.12272	5.14877e-11	--
comp40437_c1	24.39	11.1	-1.12374	3.91908e-07	--
comp35643_c1	14.2	6.46	-1.12399	0.000201591	--
comp24509_c1	66.33	30.15	-1.1252	1.85208e-18	succinate dehydrogenase cytochrome b subunit [Glossina morsitans morsitans]
comp35181_c0	8.02	3.64	-1.12553	0.00822624	--
comp39072_c0	8.02	3.64	-1.12553	0.00822415	PREDICTED: methyl-CpG binding domain protein 2 [Oryctolagus cuniculus]
comp39235_c0	12.03	5.47	-1.12553	0.000743652	hypothetical protein DAPPUDRAFT_252189 [Daphnia pulex]
comp36846_c0	35.75	16.23	-1.12676	3.22348e-10	--
comp34457_c0	9.86	4.47	-1.12776	0.00267782	cathepsin B precursor [Acyrthosiphon pisum]
comp33618_c1	20.88	9.44	-1.13289	2.84189e-06	PREDICTED: retinol dehydrogenase 12-like [Strongylocentrotus purpuratus]
comp38217_c0	13.2	5.96	-1.13386	0.000335131	--
comp29807_c2	131.99	59.63	-1.13386	9.96256e-37	cytoplasmatic actin [Daphnia pulex]
comp39079_c1	718.92	324.67	-1.13449	3.25093e-199	--
comp35595_c0	97.74	44.06	-1.13701	2.08055e-27	CG9572, isoform A [Drosophila melanogaster]
comp36957_c0	9.19	4.14	-1.1375	0.00370771	PREDICTED: RETRotransposon-like family member (retr-1)-like [Saccoglossus kowalevskii]
comp38561_c0	9.19	4.14	-1.1375	0.00370876	hypothetical conserved protein [Glossina morsitans morsitans]
comp38402_c0	11.03	4.97	-1.1375	0.00120883	--
comp34244_c0	12.86	5.8	-1.1375	0.000395926	--
comp34130_c1	25.73	11.6	-1.1375	1.25518e-07	--
comp34012_c0	67.67	30.48	-1.13822	3.71468e-19	PREDICTED: electron transfer flavoprotein subunit beta-like [Apis mellifera]
comp29932_c0	427.04	192.31	-1.13852	5.07307e-119	--
comp37097_c0	38.26	17.23	-1.13876	4.55768e-11	--
comp36587_c2	624.69	281.27	-1.13882	3.66671e-174	--
comp36562_c0	110.44	49.69	-1.13969	4.85534e-31	GJ12803 [Drosophila virilis]
comp24251_c0	1497.15	673.68	-1.13969	0	similar to Drosophila melanogaster CG1746, partial [Drosophila yakuba]
comp32990_c0	106.09	47.71	-1.14069	7.1086e-30	--
comp40098_c1	26.9	12.09	-1.14109	5.54473e-08	--
comp19045_c0	8.85	3.98	-1.14296	0.00437121	--
comp34449_c0	17.38	7.79	-1.14585	2.08733e-05	6-phosphogluconolactonase [Esox lucius]
comp12858_c0	123.3	55.16	-1.1481	5.26503e-35	--
comp41347_c0	89.72	40.09	-1.14992	1.21025e-25	NADH-ubiquinone oxidoreductase NDUFS2/49 kDa subunit [Glossina morsitans morsitans]
comp38879_c0	10.02	4.47	-1.152	0.00197368	PREDICTED: facilitated trehalose transporter Tret1-like [Bombus terrestris]
comp35211_c0	13.37	5.96	-1.152	0.000243221	--
comp36265_c0	158.22	70.57	-1.15251	4.06109e-45	AGAP006366-PB [Anopheles gambiae str. PEST]
comp37735_c0	21.55	9.61	-1.15325	1.28654e-06	PREDICTED: Ly1 antibody reactive homolog isoform 2 [Oryctolagus cuniculus]
comp32837_c0	14.87	6.63	-1.15381	9.14191e-05	autophagy-specific gene 12 [Culex quinquefasciatus]
comp30479_c0	175.59	78.18	-1.1549	3.43142e-50	--
comp27679_c0	8.19	3.64	-1.15528	0.00608094	--
comp29162_c0	73.35	32.63	-1.15603	3.18533e-21	--
comp39019_c0	9.69	4.31	-1.15754	0.00232473	--
comp40125_c2	51.96	23.02	-1.16183	2.75121e-15	conserved hypothetical protein [Culex quinquefasciatus]
comp32926_c0	7.85	3.48	-1.16227	0.00716967	--
comp39456_c1	7.85	3.48	-1.16227	0.00717153	hypothetical protein CAEBREN_15446 [Caenorhabditis brenneri]
comp41048_c2	34.08	15.07	-1.16463	2.93913e-10	--
comp36492_c0	23.22	10.27	-1.16474	3.5057e-07	PREDICTED: hypothetical protein LOC100633275 [Amphimedon queenslandica]
comp34136_c0	12.36	5.47	-1.16506	0.000403318	--
comp12843_c0	41.27	18.22	-1.16701	2.41818e-12	GL26922 [Drosophila persimilis]
comp20738_c0	31.91	14.08	-1.16804	1.10677e-09	GH17705 [Drosophila grimshawi]
comp35832_c0	48.45	21.37	-1.16868	2.02165e-14	phosphatidylethanolamine-binding protein [Branchiostoma belcheri tsingtauense]
comp36561_c0	312.6	137.82	-1.16915	6.8113e-91	PREDICTED: similar to IP16036p isoform 1 [Tribolium castaneum]
comp40423_c0	89.89	39.59	-1.1706	2.07375e-26	--
comp24277_c0	41.77	18.39	-1.17137	1.49674e-12	Carbamoyl-phosphate synthase large chain [Medicago truncatula]
comp30157_c0	20.72	9.11	-1.17284	1.54292e-06	--
comp35868_c1	16.21	7.12	-1.17365	2.94894e-05	--
comp39288_c0	24.89	10.93	-1.17477	9.39636e-08	predicted protein [Physcomitrella patens subsp. patens]
comp31304_c0	11.7	5.14	-1.17509	0.00055694	--
comp39814_c0	7.18	3.15	-1.17834	0.00982835	CG13293, isoform D [Drosophila melanogaster]
comp40006_c0	74.52	32.63	-1.17885	3.24141e-22	GM25068 [Drosophila sechellia]
comp29999_c0	144.35	63.11	-1.18124	8.18032e-43	hypothetical protein AaeL_AAEL010611 [Aedes aegypti]
comp40275_c0	115.62	50.52	-1.18196	2.28366e-34	GI19176 [Drosophila mojavensis]
comp32464_c0	19.71	8.61	-1.1822	2.52871e-06	--
comp36062_c1	28.07	12.26	-1.18286	9.45599e-09	--
comp39948_c0	15.2	6.63	-1.18587	4.83635e-05	sensory neuron membrane protein 1, isoform A [Drosophila melanogaster]
comp39322_c0	17.88	7.79	-1.18688	8.02307e-06	--
comp39667_c0	17.88	7.79	-1.18688	8.02703e-06	PREDICTED: hypothetical protein LOC100643417 isoform 1 [Bombus terrestris]
comp27572_c0	53.3	23.19	-1.18813	3.21704e-16	GG19123 [Drosophila erecta]
comp33285_c0	9.52	4.14	-1.18903	0.00199961	DNA damage-responsive repressor GIS1/RPH1
comp40216_c0	27.07	11.76	-1.1901	1.54506e-08	PREDICTED: beta-tubulin cofactor C-like [Saccoglossus kowalevskii]
comp32908_c1	14.87	6.46	-1.19033	5.71774e-05	--
comp30363_c0	207.67	90.11	-1.19215	2.55351e-62	GJ19266 [Drosophila virilis]
comp31326_c0	8.02	3.48	-1.19265	0.00522789	GJ13508 [Drosophila virilis]
comp39051_c1	34.75	15.07	-1.19265	7.99294e-11	--
comp20819_c0	11.86	5.14	-1.19555	0.000407554	AP-2 complex subunit sigma [Cricetulus griseus]
comp28801_c0	9.19	3.98	-1.1964	0.0023517	hypothetical protein AND_00762 [Anopheles darlingi]
comp38994_c0	74.68	32.3	-1.1968	8.72438e-23	--
comp20968_c0	15.7	6.79	-1.19704	2.97167e-05	GI14974 [Drosophila mojavensis]
comp35536_c0	13.03	5.63	-1.19794	0.00017938	--
comp37295_c1	19.55	8.45	-1.19794	2.15888e-06	PREDICTED: polyadenylate-binding protein 1-like [Acyrthosiphon pisum]
comp38106_c0	37.59	16.23	-1.19907	9.29704e-12	--
comp18589_c0	417.85	180.39	-1.1995	1.93031e-126	ATP synthase subunit epsilon, mitochondrial [Harpegnathos saltator]
comp30680_c0	47.62	20.54	-1.20062	9.18921e-15	--
comp38021_c0	42.27	18.22	-1.20163	3.46344e-13	--
comp41230_c0	15738.2	6772.92	-1.20403	0	cytochrome oxidase subunit I [Chrysomya rufifacies]
comp28047_c1	57.81	24.85	-1.20581	5.94043e-18	--
comp38849_c0	45.11	19.38	-1.20645	4.04489e-14	GD10980 [Drosophila simulans]
comp28167_c0	523.94	224.95	-1.20744	3.6541e-160	PREDICTED: UPF0389 protein CG9231-like isoform 1 [Nasonia vitripennis]
comp38830_c0	11.19	4.8	-1.20811	0.000560685	GK14444 [Drosophila willistoni]
comp37691_c0	18.55	7.95	-1.20945	3.5337e-06	--
comp42612_c0	19.71	8.45	-1.21022	1.55904e-06	--
comp37564_c0	34.42	14.74	-1.21077	5.76242e-11	--
comp24323_c0	3943.62	1688.59	-1.21131	0	NADH dehydrogenase subunit 4 (mitochondrion) [Paralithodes camtschaticus]
comp39678_c0	7.35	3.15	-1.2115	0.00724056	--
comp35590_c0	8.52	3.64	-1.21299	0.00323354	--
comp38933_c0	34.92	14.91	-1.21551	3.51033e-11	--
comp35133_c0	29.91	12.75	-1.21703	1.12554e-09	--
comp36225_c0	15.54	6.63	-1.21723	2.52543e-05	--
comp32040_c1	20.22	8.61	-1.21842	9.4862e-07	--
comp41600_c0	97.74	41.58	-1.22075	1.32018e-30	--
comp30001_c0	160.06	68.08	-1.22089	6.46656e-50	Phosphoglycerate mutase 2 [Caligus rogercresseyi]
comp29734_c0	377.75	160.68	-1.2209	1.62099e-117	--
comp35685_c0	7.02	2.98	-1.22239	0.00846106	--
comp38200_c0	8.19	3.48	-1.22239	0.00380656	--
comp29092_c0	59.65	25.34	-1.22239	6.79261e-19	PREDICTED: f-box/WD repeat-containing protein 4-like [Anolis carolinensis]
comp12864_c0	63.15	26.83	-1.22239	5.68345e-20	PREDICTED: NADH dehydrogenase [ubiquinone] 1 beta subcomplex subunit 2, mitochondrial-like [Bombus terrestris]
comp37866_c0	23.06	9.77	-1.22588	1.11837e-07	--
comp37668_c0	42.27	17.89	-1.22811	1.26888e-13	hypothetical protein SINV_09114 [Solenopsis invicta]
comp39474_c0	9.02	3.81	-1.23133	0.00200535	--
comp39813_c0	25.9	10.93	-1.23173	1.31016e-08	--
comp29786_c0	276.17	116.45	-1.23349	2.49081e-87	PREDICTED: similar to lethal (3) neo18 CG9762-PA [Tribolium castaneum]
comp28616_c0	101.25	42.57	-1.23755	2.34178e-32	nonstructural-like protein [Drosophila persimilis]
comp35084_c0	26.4	11.1	-1.23769	7.99992e-09	--
comp32640_c0	36.26	15.24	-1.23799	6.56163e-12	GE10210 [Drosophila yakuba]
comp38337_c0	36.26	15.24	-1.23799	6.5678e-12	PREDICTED: phosphatidylethanolamine-binding protein homolog F40A3.3-like [Bombus terrestris]
comp38065_c3	9.86	4.14	-1.23879	0.00105738	--
comp33010_c0	33.92	14.25	-1.23907	3.45889e-11	--
comp35262_c0	26.9	11.26	-1.24345	4.88967e-09	phosphatidylethanolamine-binding protein [Aedes aegypti]
comp31693_c0	7.52	3.15	-1.24393	0.00523579	PREDICTED: prenylcysteine oxidase-like, partial [Taeniopygia guttata]
comp37218_c0	10.69	4.47	-1.24511	0.000559039	hypothetical protein DAPPUDRAFT_311676 [Daphnia pulex]
comp34986_c0	60.65	25.34	-1.24644	8.99196e-20	Adenosine deaminase [Bos taurus]
comp35166_c0	1418.46	592.18	-1.24782	0	cytochrome P450 6BQ5 [Tribolium castaneum]
comp38341_c0	9.52	3.98	-1.24793	0.00123712	--
comp28956_c0	24.23	10.1	-1.24917	2.957e-08	GM14750 [Drosophila sechellia]
comp38348_c1	11.53	4.8	-1.25054	0.000291811	--
comp36268_c0	8.35	3.48	-1.25154	0.00274836	--
comp36914_c0	8.35	3.48	-1.25154	0.00274917	glutathione peroxidase [Daphnia pulex]
comp12880_c0	394.63	164.32	-1.2516	1.40125e-127	ADP/ATP tranlocase [Heliconius melpomene]
comp41293_c0	469.98	195.63	-1.2521	5.10372e-152	--
comp42263_c0	92.73	38.6	-1.25216	3.30007e-30	GA13573 [Drosophila pseudoobscura pseudoobscura]
comp32940_c0	13.53	5.63	-1.25239	6.69174e-05	transmembrane protein, putative [Ixodes scapularis]
comp24513_c0	42.6	17.72	-1.25289	3.87272e-14	PREDICTED: solute carrier family 25 member 36-A-like isoform 2 [Apis mellifera]
comp36202_c0	10.36	4.31	-1.25376	0.000656699	--
comp36331_c0	15.54	6.46	-1.25376	1.52998e-05	--
comp40834_c0	25.9	10.77	-1.25376	7.90681e-09	--
comp38528_c0	7.18	2.98	-1.25634	0.00615077	--
comp39749_c0	7.18	2.98	-1.25634	0.0061524	--
comp28906_c0	1756.12	728.34	-1.25731	0	PREDICTED: kynurenine/alpha-aminoadipate aminotransferase, mitochondrial [Bos taurus]
comp40757_c0	8.02	3.31	-1.26303	0.00321696	GE23731 [Drosophila yakuba]
comp37518_c3	10.02	4.14	-1.26303	0.000767789	--
comp37889_c1	10.02	4.14	-1.26303	0.000768053	--
comp39931_c0	150.03	61.95	-1.26368	2.32633e-49	--
comp40024_c1	12.86	5.3	-1.26679	9.19852e-05	--
comp41232_c1	6727.74	2770.59	-1.26754	0	cytochrome c oxidase subunit III [Stomoxys calcitrans]
comp39237_c0	26.56	10.93	-1.26849	3.40776e-09	PREDICTED: 5 nucleotidase, ecto-like [Saccoglossus kowalevskii]
comp39902_c1	68.83	28.33	-1.26865	5.5437e-23	--
comp39405_c1	36.26	14.91	-1.2697	2.32111e-12	--
comp29117_c1	6.85	2.82	-1.27009	0.00720574	--
comp29616_c0	6.85	2.82	-1.27009	0.00720948	--
comp33548_c1	6.85	2.82	-1.27009	0.00720761	--
comp34247_c0	11.7	4.8	-1.2713	0.000208077	--
comp37740_c0	15.37	6.29	-1.27563	1.28774e-05	--
comp40801_c0	18.21	7.45	-1.27633	1.50982e-06	--
comp33712_c0	10.53	4.31	-1.27684	0.00047189	GH11554 [Drosophila grimshawi]
comp35956_c0	32.41	13.25	-1.27798	3.27715e-11	GF17098 [Drosophila ananassae]
comp37860_c1	14.2	5.8	-1.28011	2.89611e-05	GH18077 [Drosophila grimshawi]
comp31157_c0	19.88	8.12	-1.28011	4.03566e-07	--
comp35123_c0	250.44	102.2	-1.28066	6.26761e-84	Sugar transporter ERD6-like 6 [Harpegnathos saltator]
comp14860_c0	32.08	13.09	-1.28118	3.83332e-11	--
comp38514_c0	17.88	7.29	-1.28204	1.76665e-06	--
comp35614_c0	79.36	32.3	-1.28445	6.34174e-27	Putative signal recognition particle receptor alpha subunit [Rhipicephalus pulchellus]
comp31098_c0	6.52	2.65	-1.2854	0.00840574	--
comp31382_c0	6.52	2.65	-1.2854	0.00840149	--
comp39889_c0	6.52	2.65	-1.2854	0.00840362	--
comp33380_c1	562.04	228.59	-1.28551	2.47147e-189	PREDICTED: ATP synthase subunit e, mitochondrial-like [Loxodonta africana]
comp18956_c0	188.29	76.53	-1.28652	1.40244e-63	--
comp38259_c0	7.35	2.98	-1.28951	0.00441096	GH17074 [Drosophila grimshawi]
comp39987_c0	11.03	4.47	-1.28951	0.000286597	Sialin, Sodium/sialic acid cotransporter, putative [Aedes aegypti]
comp40675_c0	44.61	18.06	-1.29251	1.7629e-15	PREDICTED: similar to AGAP009835-PA [Tribolium castaneum]
comp41152_c0	35.25	14.25	-1.29483	2.19942e-12	GH10667 [Drosophila grimshawi]
comp33908_c0	10.69	4.31	-1.29956	0.00033712	tipE homolog 3 [Drosophila melanogaster]
comp38606_c0	127.64	51.35	-1.3013	5.66774e-44	electron transfer flavoprotein subunit alpha, putative [Pediculus humanus corporis]
comp39768_c1	164.07	65.93	-1.30295	1.59238e-56	--
comp31702_c0	7.02	2.82	-1.30485	0.00515702	PREDICTED: hypothetical protein LOC100117010 [Nasonia vitripennis]
comp39013_c0	54.97	22.03	-1.30666	2.78403e-19	GF12225 [Drosophila ananassae]
comp39035_c1	8.69	3.48	-1.30812	0.00142189	hypothetical protein KGM_05600 [Danaus plexippus]
comp40963_c0	10.36	4.14	-1.31034	0.000394239	--
comp30795_c0	34.42	13.75	-1.31146	2.48608e-12	--
comp38563_c0	199.49	79.68	-1.31169	2.26592e-69	--
comp31981_c0	36.09	14.41	-1.31194	6.67225e-13	--
comp40751_c0	13.7	5.47	-1.31316	2.8136e-05	PREDICTED: glutelin type-A 2-like [Brachypodium distachyon]
comp28055_c0	15.37	6.13	-1.31411	7.53417e-06	--
comp37955_c0	23.72	9.44	-1.31686	9.98109e-09	--
comp27665_c0	6.68	2.65	-1.32193	0.0060336	leucyl-tRNA synthetase, putative, expressed [Triticum aestivum]
comp38347_c1	7.52	2.98	-1.32193	0.00314829	--
comp38485_c0	7.52	2.98	-1.32193	0.00314738	--
comp40087_c0	7.52	2.98	-1.32193	0.00314648	PREDICTED: carnitine O-palmitoyltransferase 2, mitochondrial-like [Equus caballus]
comp30418_c0	9.19	3.64	-1.32193	0.000873543	--
comp37131_c0	16.71	6.63	-1.32193	2.33997e-06	--
comp41074_c0	38.43	15.24	-1.32193	7.42596e-14	--
comp40059_c0	68.17	27	-1.3237	2.86889e-24	--
comp35550_c0	104.59	41.41	-1.32423	4.81219e-37	GJ23888 [Drosophila virilis]
comp40259_c0	81.2	32.14	-1.3249	7.33695e-29	GI20693 [Drosophila mojavensis]
comp40469_c0	18.04	7.12	-1.32862	7.26503e-07	--
comp29819_c0	60.48	23.85	-1.32992	9.85918e-22	--
comp38492_c0	14.7	5.8	-1.33015	1.03174e-05	--
comp37461_c1	74.85	29.48	-1.33162	7.80022e-27	--
comp39069_c2	82.03	32.3	-1.33225	2.14083e-29	hypothetical protein DAPPUDRAFT_203687 [Daphnia pulex]
comp34382_c1	7.18	2.82	-1.3388	0.00367214	--
comp36594_c0	7.18	2.82	-1.3388	0.0036711	--
comp37293_c0	415.18	162.33	-1.34239	1.96683e-149	CBN-LIM-9 protein [Caenorhabditis brenneri]
comp32131_c0	52.13	20.37	-1.34289	4.52061e-19	GG23297 [Drosophila erecta]
comp40815_c1	146.02	56.98	-1.34522	7.6965e-53	AGAP003995-PA [Anopheles gambiae str. PEST]
comp38541_c0	39.93	15.57	-1.34628	9.21911e-15	hypothetical protein DAPPUDRAFT_42659 [Daphnia pulex]
comp39239_c0	168.41	65.6	-1.34792	4.48161e-61	--
comp13441_c0	8.52	3.31	-1.3505	0.0011761	--
comp31005_c0	144.69	56.15	-1.35308	7.98702e-53	GE21159 [Drosophila yakuba]
comp38096_c0	7.69	2.98	-1.35364	0.00224367	hypothetical protein [Amblyomma maculatum]
comp38630_c0	14.54	5.63	-1.35548	8.43046e-06	hypothetical protein AND_22239 [Anopheles darlingi]
comp41106_c1	14.54	5.63	-1.35548	8.4346e-06	--
comp40899_c2	78.69	30.48	-1.35602	5.72206e-29	--
comp37742_c0	6.85	2.65	-1.35755	0.00427523	--
comp38342_c0	6.85	2.65	-1.35755	0.00427404	CG3706 [Drosophila melanogaster]
comp37912_c0	70.84	27.33	-1.3616	2.81468e-26	--
comp39756_c0	9.02	3.48	-1.36257	0.00072244	PREDICTED: phosphatidylethanolamine-binding protein homolog F40A3.3-like isoform 3 [Nasonia vitripennis]
comp40133_c0	144.35	55.66	-1.36257	3.0012e-53	--
comp28043_c0	11.19	4.31	-1.36565	0.000117338	--
comp40240_c0	33.58	12.92	-1.36565	9.17531e-13	PREDICTED: neuronal growth regulator 1-like [Bombus impatiens]
comp38392_c0	10.36	3.98	-1.36923	0.000226043	--
comp34253_c0	33.25	12.75	-1.36984	1.0676e-12	Protein SMO-1 [Caenorhabditis elegans]
comp37214_c2	12.53	4.8	-1.37084	3.6619e-05	--
comp39900_c0	6.52	2.48	-1.37851	0.00496969	Chain A, Solution Structure Of The Thap Domain Of The Human Thap Domain-Containing Protein 2
comp32466_c0	248.61	94.75	-1.37929	3.02547e-93	--
comp39554_c0	16.54	6.29	-1.38143	1.09562e-06	--
comp34880_c0	10.02	3.81	-1.38333	0.000263471	glucosyl/glucuronosyl transferases [Aedes aegypti]
comp41144_c0	20.05	7.62	-1.38333	5.39521e-08	Neuronal calcium sensor 2 [Ascaris suum]
comp33392_c0	7.85	2.98	-1.38466	0.00158704	peroxiredoxin 5 [Drosophila sechellia]
comp13402_c0	13.53	5.14	-1.38565	1.32875e-05	DnaJ subfamily C member 19 [Bombus impatiens]
comp41276_c0	1143.96	433.83	-1.38646	0	transmembrane emp24 domain-containing protein 2 precursor [Rattus norvegicus]
comp37759_c0	5.68	2.15	-1.38702	0.00939134	--
comp31536_c0	37.59	14.25	-1.38752	1.48056e-14	GA11586 [Drosophila pseudoobscura pseudoobscura]
comp41511_c0	42.44	16.07	-1.38877	2.14621e-16	hypothetical protein KGM_02094 [Danaus plexippus]
comp30747_c0	19.71	7.45	-1.39079	6.24828e-08	Sodium/potassium-transporting ATPase subunit alpha [Camponotus floridanus]
comp31307_c0	7.02	2.65	-1.39232	0.00300871	PREDICTED: protein SEC13 homolog [Oryzias latipes]
comp12881_c0	543.83	204.9	-1.39581	1.34899e-207	cytochrome c oxidase subunit Va [Argas monolakensis]
comp40173_c0	8.35	3.15	-1.39593	0.000963518	--
comp34693_c0	13.2	4.97	-1.39689	1.53504e-05	--
comp40926_c0	44.44	16.73	-1.39707	2.66372e-17	argonaute 2 [Danaus plexippus]
comp38653_c0	9.69	3.64	-1.39855	0.000306567	--
comp40501_c0	11.03	4.14	-1.40054	9.52965e-05	--
comp33383_c0	6.18	2.32	-1.4021	0.00576459	--
comp38561_c2	6.18	2.32	-1.4021	0.00576305	--
comp39443_c0	6.18	2.32	-1.4021	0.00576613	--
comp38590_c0	7.52	2.82	-1.40439	0.00183824	GM10312 [Drosophila sechellia]
comp39251_c0	11.53	4.31	-1.40808	5.72947e-05	--
comp13067_c0	15.54	5.8	-1.40988	1.70697e-06	GF13724 [Drosophila ananassae]
comp38582_c1	16.87	6.29	-1.41028	5.29827e-07	GM26066 [Drosophila sechellia]
comp30697_c0	6.68	2.48	-1.41504	0.00348112	--
comp37359_c0	9.36	3.48	-1.41504	0.000357229	GF20351 [Drosophila ananassae]
comp21113_c0	12.03	4.47	-1.41504	3.42924e-05	--
comp31655_c0	14.7	5.47	-1.41504	3.29934e-06	--
comp32099_c0	110.6	40.91	-1.42232	1.37873e-43	--
comp32304_c0	8.52	3.15	-1.4245	0.000678327	hypothetical protein BRAFLDRAFT_62306 [Branchiostoma floridae]
comp36158_c0	17.04	6.29	-1.4245	3.67096e-07	protein disulfide isomerase [Aedes aegypti]
comp37531_c0	15.7	5.8	-1.42531	1.18396e-06	PREDICTED: CDC42 small effector protein homolog [Apis florea]
comp31409_c0	7.18	2.65	-1.42626	0.00212148	PREDICTED: 26S protease regulatory subunit 6A-like [Acyrthosiphon pisum]
comp29166_c0	20.22	7.45	-1.42701	2.07067e-08	extramacrochaetae [Drosophila yakuba]
comp36384_c0	5.85	2.15	-1.42884	0.00666258	cytochrome P450 [Bemisia tabaci]
comp33934_c0	16.21	5.96	-1.42999	7.04989e-07	--
comp35361_c0	16.21	5.96	-1.42999	7.05389e-07	--
comp39587_c0	145.52	53.5	-1.43114	9.18529e-58	--
comp40542_c0	12.2	4.47	-1.43494	2.37435e-05	CG34417, isoform M [Drosophila melanogaster]
comp38594_c0	7.69	2.82	-1.4361	0.00128345	--
comp19628_c0	23.06	8.45	-1.4361	1.37186e-09	--
comp35084_c1	30.74	11.26	-1.4361	1.33378e-12	--
comp37005_c2	47.95	17.56	-1.43699	2.09906e-19	--
comp39489_c0	10.86	3.98	-1.43741	7.65403e-05	--
comp40614_c0	60.65	22.2	-1.43774	1.91873e-24	hypothetical protein KGM_19304 [Danaus plexippus]
comp37700_c0	20.38	7.45	-1.43888	1.42221e-08	unknown [Dendroctonus ponderosae]
comp38279_c1	69.34	25.34	-1.43958	6.27146e-28	--
comp39528_c0	6.35	2.32	-1.44057	0.00403274	--
comp39841_c2	15.87	5.8	-1.44057	8.10735e-07	--
comp40247_c0	20.88	7.62	-1.44222	8.53449e-09	--
comp36696_c0	22.72	8.28	-1.44361	1.58375e-09	--
comp39630_c0	16.37	5.96	-1.44478	4.89712e-07	--
comp41242_c0	2077.57	755.34	-1.4473	0	NADH dehydrogenase subunit 5 [Anopheles janconnae]
comp40334_c0	988.74	359.29	-1.44808	0	sallimus, isoform Y [Drosophila melanogaster]
comp34281_c0	11.86	4.31	-1.44931	2.74381e-05	--
comp31872_c0	6.85	2.48	-1.45066	0.00244465	--
comp34644_c0	8.69	3.15	-1.45251	0.000473216	--
comp41192_c0	29.74	10.77	-1.45337	2.02375e-12	hypothetical protein KGM_08018 [Danaus plexippus]
comp38680_c3	14.2	5.14	-1.45519	3.0278e-06	--
comp41063_c0	14.2	5.14	-1.45519	3.02622e-06	GM11880 [Drosophila sechellia]
comp37857_c0	19.71	7.12	-1.45638	1.89116e-08	phosphatidylethanolamine-binding protein [Branchiostoma belcheri tsingtauense]
comp20054_c0	218.37	78.85	-1.45723	6.15006e-89	molecular chaperone DnaJ [Acyrthosiphon pisum]
comp27018_c0	5.51	1.99	-1.45943	0.0076613	--
comp33682_c0	5.51	1.99	-1.45943	0.00765934	Homocysteine S-methyltransferase ybgG [Acromyrmex echinatior]
comp34204_c0	7.35	2.65	-1.45943	0.00147696	--
comp34213_c0	7.35	2.65	-1.45943	0.00147649	--
comp40678_c1	7.35	2.65	-1.45943	0.00147602	--
comp34157_c0	49.62	17.89	-1.45943	1.62284e-20	GA15602 [Drosophila pseudoobscura pseudoobscura]
comp34597_c0	29.91	10.77	-1.46145	1.39613e-12	GM21753 [Drosophila sechellia]
comp36293_c0	7.85	2.82	-1.46713	0.00089453	--
comp36636_c0	7.85	2.82	-1.46713	0.00089483	--
comp39757_c0	13.87	4.97	-1.46815	3.49023e-06	--
comp36904_c0	6.01	2.15	-1.46949	0.00464117	GJ10637 [Drosophila virilis]
comp37201_c1	6.01	2.15	-1.46949	0.00463989	--
comp24467_c0	113.94	40.75	-1.47111	3.50119e-47	AGAP011130-PA [Anopheles gambiae str. PEST]
comp31106_c0	225.22	80.5	-1.47179	4.61401e-93	PREDICTED: troponin I 2-like [Nasonia vitripennis]
comp29342_c0	1007.29	359.78	-1.47289	0	knockdown, isoform A [Drosophila melanogaster]
comp33474_c0	23.22	8.28	-1.47508	5.06496e-10	--
comp40297_c2	34.42	12.26	-1.47705	1.28708e-14	PREDICTED: probable 4-hydroxy-2-oxoglutarate aldolase, mitochondrial isoform 2 [Pan troglodytes]
comp34358_c0	13.03	4.64	-1.47805	6.73443e-06	heat shock protein 70 [Plutella xylostella]
comp36778_c0	38.26	13.58	-1.48165	2.82793e-16	--
comp36094_c0	7.02	2.48	-1.48543	0.00169624	--
comp38511_c1	9.36	3.31	-1.48543	0.000194915	--
comp37134_c0	14.03	4.97	-1.48543	2.38793e-06	GK11892 [Drosophila willistoni]
comp40315_c0	54.8	19.38	-1.48719	3.1086e-23	PREDICTED: larval cuticle protein LCP-17-like [Apis florea]
comp30335_c0	31.41	11.1	-1.4885	1.57103e-13	--
comp40051_c1	41.77	14.74	-1.49005	7.16561e-18	--
comp34199_c0	9.86	3.48	-1.49033	0.000116471	PREDICTED: putative nuclease HARBI1-like [Amphimedon queenslandica]
comp40896_c0	19.71	6.96	-1.49033	1.01863e-08	--
comp30970_c0	7.52	2.65	-1.49185	0.00102473	--
comp34404_c1	7.52	2.65	-1.49185	0.00102439	PREDICTED: UDP-xylose and UDP-N-acetylglucosamine transporter-like [Apis mellifera]
comp40642_c1	7.52	2.65	-1.49185	0.00102507	--
comp20455_c0	143.02	50.36	-1.49354	1.87609e-60	--
comp35332_c0	5.18	1.82	-1.49476	0.00877535	--
comp34395_c0	117.29	41.25	-1.49533	1.01483e-49	aconitate hydratase, putative [Pediculus humanus corporis]
comp34455_c0	21.22	7.45	-1.49683	2.15349e-09	--
comp37030_c0	13.7	4.8	-1.49957	2.73312e-06	putative tyrosine aminotransferase [Danaus plexippus]
comp37300_c0	216.03	75.7	-1.50046	7.63427e-92	PREDICTED: alanine aminotransferase 2-like isoform 2 [Nasonia vitripennis]
comp39174_c0	474.32	166.14	-1.50106	1.06012e-201	cathepsin B-N3 [Tuberaphis styraci]
comp30013_c0	8.52	2.98	-1.5025	0.00037611	PREDICTED: metallo-beta-lactamase domain-containing protein 1-like [Metaseiulus occidentalis]
comp36523_c0	11.86	4.14	-1.50589	1.48544e-05	--
comp31282_c0	167.07	58.31	-1.50635	1.8055e-71	cheerio, isoform I [Drosophila melanogaster]
comp40881_c0	6.18	2.15	-1.50901	0.00320213	unnamed protein product [Tetraodon nigroviridis]
comp40716_c0	12.36	4.31	-1.50901	8.85955e-06	hypothetical protein SINV_07587 [Solenopsis invicta]
comp36909_c0	9.52	3.31	-1.51096	0.000133368	PREDICTED: C-factor-like [Nasonia vitripennis]
comp31942_c0	16.21	5.63	-1.51245	2.0532e-07	--
comp39879_c0	19.55	6.79	-1.51281	7.97091e-09	--
comp37932_c0	164.57	57.15	-1.51353	6.79545e-71	GG18917 [Drosophila erecta]
comp30963_c0	15.87	5.47	-1.52546	2.33913e-07	--
comp38929_c0	348.85	119.93	-1.52806	2.86286e-152	--
comp38162_c0	12.53	4.31	-1.52838	6.02504e-06	protein takeout precursor, putative [Pediculus humanus corporis]
comp31416_c0	25.06	8.61	-1.52838	2.57354e-11	odorant binding protein [Anopheles gambiae]
comp40657_c0	85.88	29.48	-1.52989	1.0385e-37	trehalose-6-phosphate synthase [Fenneropenaeus chinensis]
comp41077_c0	8.69	2.98	-1.53051	0.000255084	--
comp19692_c0	48.28	16.56	-1.53107	2.13017e-21	Muscle LIM protein Mlp84B [Harpegnathos saltator]
comp37319_c4	38.26	13.09	-1.53542	4.03914e-17	hypothetical protein TRIADDRAFT_27375 [Trichoplax adhaerens]
comp29739_c0	9.69	3.31	-1.53605	9.09323e-05	--
comp37538_c1	10.19	3.48	-1.53842	5.42463e-05	--
comp30078_c0	5.35	1.82	-1.54057	0.00609037	--
comp31574_c0	107.76	36.61	-1.54525	6.10894e-48	hypothetical protein KGM_03503 [Danaus plexippus]
comp37803_c0	35.25	11.93	-1.55117	4.90985e-16	--
comp34885_c2	7.35	2.48	-1.55254	0.000807535	--
comp36932_c0	7.35	2.48	-1.55254	0.000807259	CRAL/TRIO domain-containing protein [Papilio xuthus]
comp41304_c0	118.29	39.92	-1.55472	4.74311e-53	cytochrome C1 [Aedes aegypti]
comp36369_c0	204.83	69.07	-1.55584	8.20035e-92	--
comp34981_c3	8.85	2.98	-1.558	0.000173723	--
comp40435_c0	8.85	2.98	-1.558	0.000173791	--
comp38093_c0	9.86	3.31	-1.56071	6.18396e-05	hypothetical protein DAPPUDRAFT_309644 [Daphnia pulex]
comp17162_c0	27.73	9.28	-1.56768	6.62987e-13	--
comp38780_c0	15.87	5.3	-1.56986	1.21826e-07	--
comp38633_c0	39.26	13.09	-1.57274	3.67517e-18	sallimus, isoform Q [Drosophila melanogaster]
comp35748_c0	298.39	98.89	-1.58093	7.71707e-137	GE16240 [Drosophila yakuba]
comp27409_c0	5.01	1.66	-1.58496	0.00692504	RecName: Full=Putative defense protein 2; Short=DFP-2; Flags: Precursor
comp27092_c0	5.51	1.82	-1.58496	0.00416664	hypothetical protein SELMODRAFT_114854 [Selaginella moellendorffii]
comp27959_c0	5.51	1.82	-1.58496	0.00416548	--
comp37168_c1	5.51	1.82	-1.58496	0.00416432	--
comp38773_c2	5.51	1.82	-1.58496	0.0041678	--
comp39443_c1	6.52	2.15	-1.58496	0.00151127	PREDICTED: peptidyl-prolyl cis-trans isomerase, rhodopsin-specific isozyme-like [Bombus terrestris]
comp32574_c0	7.52	2.48	-1.58496	0.000551852	GM14610 [Drosophila sechellia]
comp38184_c1	10.02	3.31	-1.58496	4.17527e-05	--
comp38203_c1	20.55	6.79	-1.58496	7.54005e-10	--
comp40600_c1	21.55	7.12	-1.58496	2.65705e-10	--
comp36085_c2	38.59	12.75	-1.58496	4.72047e-18	--
comp36716_c0	53.13	17.56	-1.58496	1.11276e-24	--
comp41231_c0	7103.99	2342.89	-1.58795	0	cytochrome c oxidase subunit II (mitochondrion) [Upogebia major]
comp12840_c0	113.28	37.27	-1.59136	1.50639e-52	GJ16989 [Drosophila virilis]
comp39275_c0	67.5	22.2	-1.59212	1.88502e-31	RIC-3, isoform K [Drosophila melanogaster]
comp37301_c0	521.61	171.44	-1.59284	8.94022e-242	--
comp28710_c0	115.78	37.93	-1.59751	5.48752e-54	NADH dehydrogenase [ubiquinone] 1 alpha subcomplex subunit 5 [Gallus gallus]
comp31039_c0	16.71	5.47	-1.59946	3.25349e-08	haloacid dehalogenase-like hydrolase domain containing 1A [Xenopus (Silurana) tropicalis]
comp29538_c0	390.29	127.38	-1.60298	1.42479e-182	GK15853 [Drosophila willistoni]
comp40640_c0	12.7	4.14	-1.60407	2.09338e-06	RE46682p [Drosophila melanogaster]
comp37637_c0	22.89	7.45	-1.60618	4.16e-11	--
comp33680_c0	183.11	59.63	-1.60618	6.12663e-86	GD15767 [Drosophila simulans]
comp13426_c0	9.19	2.98	-1.61143	7.90889e-05	GI19166 [Drosophila mojavensis]
comp35402_c1	9.19	2.98	-1.61143	7.91221e-05	GM23001 [Drosophila sechellia]
comp35971_c0	16.87	5.47	-1.61382	2.17352e-08	--
comp37797_c1	16.87	5.47	-1.61382	2.17499e-08	--
comp38298_c0	15.37	4.97	-1.61667	1.03736e-07	--
comp39925_c0	13.87	4.47	-1.62015	4.99273e-07	--
comp34182_c0	20.55	6.63	-1.62059	3.78813e-10	--
comp34302_c0	12.36	3.98	-1.62449	2.35238e-06	--
comp37271_c0	18.55	5.96	-1.62449	3.05169e-09	GH11027 [Drosophila grimshawi]
comp40328_c2	24.23	7.79	-1.62532	6.44822e-12	--
comp13236_c0	98.57	31.64	-1.62714	3.07643e-47	--
comp38359_c0	27.4	8.78	-1.62963	1.88696e-13	--
comp37223_c0	99.91	31.97	-1.63154	4.70937e-48	PREDICTED: facilitated trehalose transporter Tret1-like isoform 2 [Acyrthosiphon pisum]
comp31413_c0	23.89	7.62	-1.63631	7.20991e-12	--
comp31927_c0	8.85	2.82	-1.64046	8.88295e-05	--
comp39634_c0	32.91	10.44	-1.64477	2.83858e-16	--
comp29165_c0	373.91	118.44	-1.64619	1.08808e-181	Putative nucleoside diphosphate-sugar hydrolase of the mutt nudix family [Rhipicephalus pulchellus]
comp36285_c0	12.03	3.81	-1.64636	2.63952e-06	hypothetical protein TcasGA2_TC011627 [Tribolium castaneum]
comp38428_c0	13.7	4.31	-1.65711	3.72228e-07	GK21505 [Drosophila willistoni]
comp38338_c0	10.02	3.15	-1.65896	2.11156e-05	--
comp28047_c0	26.4	8.28	-1.65992	2.62898e-13	peptide methionine sulfoxide reductase [Culex quinquefasciatus]
comp29703_c0	29.07	9.11	-1.66158	1.27365e-14	--
comp37749_c0	48.12	15.07	-1.66213	6.23463e-24	GL25029 [Drosophila persimilis]
comp35481_c1	6.35	1.99	-1.66297	0.00115228	--
comp40320_c0	25.4	7.95	-1.66297	7.4707e-13	--
comp37860_c2	46.11	14.41	-1.66558	5.17323e-23	--
comp41233_c0	6842.35	2137.66	-1.66607	0	cytochrome b [Halyomorpha halys]
comp30899_c0	54.63	17.06	-1.66665	3.28333e-27	Paramyosin, short form [Camponotus floridanus]
comp35807_c0	14.87	4.64	-1.66838	8.63587e-08	--
comp37197_c0	26.56	8.28	-1.66903	1.74285e-13	GM22371 [Drosophila sechellia]
comp34130_c0	5.85	1.82	-1.66985	0.00191283	Cathepsin F precursor [Salmo salar]
comp39151_c0	5.85	1.82	-1.66985	0.00191224	--
comp32151_c0	11.19	3.48	-1.67377	4.98502e-06	cathepsin B-5880 precursor [Acyrthosiphon pisum]
comp13098_c0	10.69	3.31	-1.67807	8.36505e-06	--
comp29855_c0	21.39	6.63	-1.67807	4.84538e-11	PREDICTED: nucleoside diphosphate kinase 6-like [Oreochromis niloticus]
comp36952_c0	15.54	4.8	-1.68118	3.40837e-08	24-dehydrocholesterol reductase [Xenopus (Silurana) tropicalis]
comp38962_c0	7.52	2.32	-1.6845	0.000280062	--
comp39718_c0	7.02	2.15	-1.69188	0.000468933	Phosphatidylethanolamine-binding protein 1 [Harpegnathos saltator]
comp34744_c0	20.55	6.29	-1.69459	9.05219e-11	vignain precursor [Zea mays]
comp38249_c0	13.53	4.14	-1.69599	2.72587e-07	GH20281 [Drosophila grimshawi]
comp150672_c0	4.34	1.33	-1.70044	0.00869934	--
comp39822_c1	4.34	1.33	-1.70044	0.00870371	--
comp40112_c0	4.34	1.33	-1.70044	0.00870152	hypothetical protein AND_05794 [Anopheles darlingi]
comp37619_c0	6.52	1.99	-1.70044	0.000777239	acidic mammalian chitinase [Culex quinquefasciatus]
comp36725_c0	8.69	2.65	-1.70044	6.61562e-05	hypothetical protein DAPPUDRAFT_236977 [Daphnia pulex]
comp34757_c1	29.41	8.94	-1.70454	2.64932e-15	--
comp36137_c0	75.18	22.86	-1.70526	1.52913e-38	--
comp43691_c0	8.19	2.48	-1.70782	0.000110385	--
comp29327_c0	9.86	2.98	-1.71272	1.55405e-05	--
comp35069_c0	11.53	3.48	-1.71621	2.16646e-06	--
comp29563_c0	15.37	4.64	-1.71621	2.48468e-08	--
comp41115_c0	19.21	5.8	-1.71621	2.84763e-10	PREDICTED: uncharacterized protein LOC100904922 [Metaseiulus occidentalis]
comp18945_c0	409.33	123.41	-1.71747	4.31432e-211	GF16898 [Drosophila ananassae]
comp13527_c0	105.09	31.64	-1.71949	2.2576e-54	AGAP004533-PA [Anopheles gambiae str. PEST]
comp29869_c0	25.9	7.79	-1.72154	1.02208e-13	Glycine cleavage system H protein, mitochondrial [Harpegnathos saltator]
comp37956_c0	25.9	7.79	-1.72154	1.0232e-13	organic anion transporting polypeptide 58Dc, isoform A [Drosophila melanogaster]
comp31643_c1	5.51	1.66	-1.72247	0.00212538	--
comp40671_c0	5.51	1.66	-1.72247	0.00212474	GH21321 [Drosophila grimshawi]
comp37785_c0	47.45	14.25	-1.72348	8.32149e-25	bent, isoform I [Drosophila melanogaster]
comp41010_c0	43.11	12.92	-1.72583	1.28423e-22	RecName: Full=Fanconi anemia group J protein; Short=Protein FACJ; AltName: Full=ATP-dependent RNA helicase BRIP1; AltName: Full=BRCA1-associated C-terminal helicase 1; AltName: Full=BRCA1-interacting protein C-terminal helicase 1; Short=BRCA1-interacting protein 1
comp35167_c0	10.53	3.15	-1.72935	6.11916e-06	hypothetical protein PANDA_014725 [Ailuropoda melanoleuca]
comp34626_c0	138	41.25	-1.73	6.10952e-72	--
comp27003_c0	5.01	1.49	-1.73697	0.00351022	--
comp30610_c1	5.01	1.49	-1.73697	0.00351221	--
comp36399_c0	5.01	1.49	-1.73697	0.00351121	--
comp32651_c0	6.68	1.99	-1.73697	0.000517541	PREDICTED: hypothetical protein LOC100159848 isoform 1 [Acyrthosiphon pisum]
comp39491_c0	21.72	6.46	-1.73697	9.86852e-12	--
comp38455_c1	82.53	24.52	-1.73891	1.89012e-43	--
comp38366_c0	21.22	6.29	-1.74076	1.66752e-11	PREDICTED: hypothetical protein LOC100571232 [Acyrthosiphon pisum]
comp31095_c0	7.85	2.32	-1.74723	0.000121957	GA27859 [Drosophila pseudoobscura pseudoobscura]
comp39681_c0	7.85	2.32	-1.74723	0.000121908	--
comp38006_c3	36.59	10.77	-1.75242	1.14794e-19	--
comp40987_c0	19.71	5.8	-1.75336	7.94369e-11	AGAP008127-PA [Anopheles gambiae str. PEST]
comp199683_c0	4.51	1.33	-1.75489	0.00584671	--
comp24781_c0	4.51	1.33	-1.75489	0.00585451	--
comp31588_c0	4.51	1.33	-1.75489	0.00584827	--
comp33891_c0	4.51	1.33	-1.75489	0.00585139	--
comp33978_c0	4.51	1.33	-1.75489	0.00585295	--
comp37865_c0	4.51	1.33	-1.75489	0.00584983	--
comp39568_c0	102.25	29.98	-1.75754	1.55802e-54	GK10204 [Drosophila willistoni]
comp20458_c0	7.35	2.15	-1.75899	0.000204397	--
comp34675_c0	10.19	2.98	-1.76081	6.72369e-06	cytoplasmic linker protein 190, isoform J [Drosophila melanogaster]
comp20268_c0	21.55	6.29	-1.7633	7.04643e-12	Piso0_000505 [Millerozyma farinosa CBS 7064]
comp38039_c2	17.04	4.97	-1.76553	1.63907e-09	ankyrin repeat protein [Trichomonas vaginalis G3]
comp35250_c2	36.92	10.77	-1.76553	4.83884e-20	--
comp35528_c0	59.65	17.39	-1.76553	3.94078e-32	cytochrome P450 [Bemisia tabaci]
comp39796_c0	12.53	3.64	-1.76939	3.66794e-07	--
comp37104_c0	19.38	5.63	-1.77052	8.67106e-11	Lysosomal acid phosphatase [Camponotus floridanus]
comp29930_c0	23.39	6.79	-1.77173	6.41343e-13	PREDICTED: cytochrome P450 6a2-like isoform 2 [Acyrthosiphon pisum]
comp22655_c0	95.57	27.66	-1.77617	9.57871e-52	GK13242 [Drosophila willistoni]
comp37377_c1	4.01	1.16	-1.77761	0.00960869	PREDICTED: hypothetical protein LOC100575720 [Acyrthosiphon pisum]
comp36641_c0	12.03	3.48	-1.77761	6.12554e-07	hypothetical protein DAPPUDRAFT_46334 [Daphnia pulex]
comp33379_c0	9.19	2.65	-1.78136	1.88203e-05	--
comp27907_c0	5.18	1.49	-1.78427	0.00234094	--
comp32722_c0	5.18	1.49	-1.78427	0.00234024	--
comp27263_c0	15.54	4.47	-1.78427	7.65255e-09	cytochrome P450 345C1 [Danaus plexippus]
comp41086_c0	11.03	3.15	-1.79647	1.7091e-06	--
comp14813_c0	22.05	6.29	-1.79647	1.94117e-12	--
comp39828_c1	22.05	6.29	-1.79647	1.94309e-12	GG20269 [Drosophila erecta]
comp35868_c2	12.2	3.48	-1.79751	3.99941e-07	--
comp34977_c0	30.91	8.78	-1.80346	2.45835e-17	--
comp28662_c0	4.68	1.33	-1.80735	0.00386732	--
comp38948_c0	4.68	1.33	-1.80735	0.00386624	--
comp37983_c0	5.85	1.66	-1.80735	0.000935824	--
comp39282_c0	5.85	1.66	-1.80735	0.000935512	--
comp40849_c0	25.73	7.29	-1.80735	1.53552e-14	Alcohol oxidase, putative [Pediculus humanus corporis]
comp33245_c0	58.48	16.56	-1.80735	1.60871e-32	--
comp31224_c0	8.85	2.48	-1.82103	2.05177e-05	--
comp34898_c0	14.2	3.98	-1.82443	2.31268e-08	--
comp40523_c0	76.35	21.37	-1.82482	5.94562e-43	--
comp38353_c0	66.33	18.55	-1.82564	2.33253e-37	Putative serine protease [Drosophila sechellia]
comp33839_c0	266.32	74.37	-1.82786	1.12473e-149	myosin heavy chain, isoform P [Drosophila melanogaster]
comp24368_c0	10.69	2.98	-1.83007	1.85315e-06	--
comp37299_c0	189.29	52.68	-1.83305	8.37181e-107	small heat shock protein [Paratlanticus ussuriensis]
comp35386_c0	4.18	1.16	-1.8365	0.00642602	--
comp37930_c0	4.18	1.16	-1.8365	0.00642263	--
comp38104_c0	4.18	1.16	-1.8365	0.00642433	--
comp34555_c0	12.53	3.48	-1.8365	1.66939e-07	allergen Bla g 3 isoform 2 precursor [Blattella germanica]
comp26478_c0	6.01	1.66	-1.848	0.000618782	--
comp34068_c1	6.01	1.66	-1.848	0.000619218	adenylate kinase 1, putative [Aedes aegypti]
comp37598_c0	6.01	1.66	-1.848	0.000619	GD11497 [Drosophila simulans]
comp34532_c2	9.02	2.48	-1.848	1.3323e-05	--
comp31345_c0	10.86	2.98	-1.85244	1.19979e-06	--
comp39052_c1	32.58	8.94	-1.85244	6.6014e-19	--
comp31915_c0	233.4	63.94	-1.85566	6.85917e-134	--
comp34208_c0	4.85	1.33	-1.85798	0.00255389	PREDICTED: phosphatidylethanolamine-binding protein homolog F40A3.3-like isoform 1 [Bombus impatiens]
comp40803_c0	9.69	2.65	-1.85798	5.16993e-06	--
comp37089_c1	11.53	3.15	-1.8606	4.67085e-07	--
comp39116_c0	65.66	17.89	-1.8635	5.10288e-38	GE23720 [Drosophila yakuba]
comp38739_c0	20.72	5.63	-1.86673	2.58268e-12	kraken, isoform A [Drosophila melanogaster]
comp22924_c0	5.51	1.49	-1.87447	0.00101348	--
comp38056_c0	5.51	1.49	-1.87447	0.00101315	--
comp33485_c0	54.63	14.74	-1.87741	5.36267e-32	unknown [Dendroctonus ponderosae]
comp40581_c0	17.88	4.8	-1.88349	8.17962e-11	PREDICTED: oxysterol-binding protein-related protein 1-like isoform 1 [Apis mellifera]
comp36607_c0	8.02	2.15	-1.88452	3.66818e-05	--
comp40811_c0	8.02	2.15	-1.88452	3.66655e-05	Anopheles gambiae str. PEST AGAP012678-PA [Anopheles gambiae str. PEST]
comp35697_c1	36.42	9.77	-1.88554	1.39601e-21	delta-12 oleate desaturase [Brassica napus]
comp35288_c0	69.84	18.72	-1.88718	4.01191e-41	Proton-coupled amino acid transporter 1 [Harpegnathos saltator]
comp39355_c0	173.26	46.38	-1.88892	8.3768e-102	PREDICTED: hypothetical protein LOC100649132 [Bombus terrestris]
comp35940_c1	16.71	4.47	-1.88897	3.54391e-10	--
comp31630_c1	10.53	2.82	-1.88982	1.28421e-06	--
comp32012_c0	40.26	10.77	-1.89052	6.7359e-24	--
comp31582_c0	36.59	9.77	-1.89214	8.91818e-22	--
comp34958_c0	4.34	1.16	-1.89308	0.00419955	hypothetical protein FOMMEDRAFT_86500 [Fomitiporia mediterranea MF3/22]
comp37258_c0	4.34	1.16	-1.89308	0.00420072	fibrillin-2 precursor [Mus musculus]
comp37616_c1	4.34	1.16	-1.89308	0.00420189	--
comp39029_c0	5.01	1.33	-1.90689	0.00166766	GI20334 [Drosophila mojavensis]
comp39698_c1	12.53	3.31	-1.90689	7.36674e-08	--
comp29095_c0	88.05	23.19	-1.91238	1.10828e-52	odorant-binding protein 11 precursor [Acyrthosiphon pisum]
comp30509_c0	8.19	2.15	-1.91427	2.35781e-05	--
comp36518_c0	5.68	1.49	-1.91754	0.000665514	--
comp38607_c1	11.36	2.98	-1.91754	3.18606e-07	PREDICTED: ATP synthase subunit beta, mitochondrial [Ovis aries]
comp38130_c2	8.85	2.32	-1.92057	9.17224e-06	--
comp29063_c0	315.77	82.66	-1.92127	8.5987e-190	GH22364 [Drosophila grimshawi]
comp28770_c0	42.44	11.1	-1.9226	1.01992e-25	--
comp27916_c0	340.16	88.62	-1.92813	2.04209e-205	PREDICTED: cytochrome c oxidase subunit 7C, mitochondrial-like isoform 1 [Sarcophilus harrisii]
comp37361_c0	7.02	1.82	-1.93289	0.000100629	cytochrome P450 [Bemisia tabaci]
comp30142_c0	3.84	0.99	-1.9386	0.00692431	phosphatidylethanolamine-binding protein 2 [Culex quinquefasciatus]
comp35510_c0	37.26	9.61	-1.94292	6.07439e-23	PREDICTED: pancreatic triacylglycerol lipase-like [Bombus impatiens]
comp37518_c2	8.35	2.15	-1.94342	1.51269e-05	cytochrome oxidase subunit II [Kikihia sp. &apos;westlandica south&apos;]
comp40925_c0	8.35	2.15	-1.94342	1.51341e-05	--
comp37119_c0	13.53	3.48	-1.94753	1.15163e-08	cytochrome P450 protein [Acyrthosiphon pisum]
comp13397_c0	6.52	1.66	-1.96347	0.000166487	--
comp36731_c0	13.7	3.48	-1.96523	7.331e-09	--
comp12861_c0	17.04	4.31	-1.97199	6.10301e-11	--
comp42687_c0	11.86	2.98	-1.97982	8.14819e-08	--
comp36373_c0	392.62	97.9	-1.99143	2.13634e-247	myofilin variant C [Bombyx mandarina]
comp37283_c2	76.52	19.05	-1.99371	2.19592e-48	hypothetical protein DAPPUDRAFT_304437 [Daphnia pulex]
comp33448_c1	4.01	0.99	-2	0.00446811	PREDICTED: maltase 2-like [Acyrthosiphon pisum]
comp27099_c0	4.68	1.16	-2	0.00176726	hypothetical protein DAPPUDRAFT_233515 [Daphnia pulex]
comp34057_c0	4.68	1.16	-2	0.00176781	PREDICTED: hypothetical protein LOC100569171 [Acyrthosiphon pisum]
comp33784_c1	7.35	1.82	-2	4.10282e-05	PREDICTED: derlin-2 [Gallus gallus]
comp37976_c0	8.69	2.15	-2	6.12396e-06	RE06730p [Drosophila melanogaster]
comp12913_c0	28.07	6.96	-2	4.8333e-18	cysteine dioxygenase [Cyprinus carpio]
comp23954_c0	31.41	7.79	-2	3.89706e-20	TpnC41C [Drosophila virilis]
comp36832_c0	187.46	46.38	-2.00257	5.42195e-119	hypothetical protein SINV_11498 [Solenopsis invicta]
comp38918_c0	29.57	7.29	-2.00817	4.37765e-19	--
comp35292_c0	62.65	15.41	-2.01159	3.91472e-40	CYP6M1a [Anopheles funestus]
comp32541_c0	19.55	4.8	-2.01238	8.5836e-13	--
comp33587_c0	23.06	5.63	-2.02106	4.4055e-15	--
comp39012_c0	10.86	2.65	-2.02237	2.19886e-07	--
comp37634_c1	19.05	4.64	-2.02554	1.40407e-12	cytochrome P450 6BQ13 [Tribolium castaneum]
comp38304_c0	8.85	2.15	-2.02748	3.85961e-06	GF15065 [Drosophila ananassae]
comp36231_c0	7.52	1.82	-2.03242	2.59697e-05	--
comp41613_c0	19.88	4.8	-2.03684	3.3863e-13	GL15372 [Drosophila persimilis]
comp22943_c0	26.06	6.29	-2.03747	3.51781e-17	CG12163, isoform B [Drosophila melanogaster]
comp29379_c0	6.18	1.49	-2.03953	0.000173789	--
comp35140_c0	11.7	2.82	-2.04182	5.32608e-08	hypothetical protein BRAFLDRAFT_214411 [Branchiostoma floridae]
comp31390_c0	5.51	1.33	-2.04439	0.000449171	--
comp38352_c0	5.51	1.33	-2.04439	0.000449008	--
comp27406_c0	30.41	7.29	-2.04836	4.19298e-20	--
comp39445_c0	13.87	3.31	-2.05311	1.90793e-09	hypothetical protein AOL_s00140g52 [Arthrobotrys oligospora ATCC 24927]
comp40836_c1	63.82	15.24	-2.05387	5.4432e-42	--
comp40577_c0	9.02	2.15	-2.05445	2.4286e-06	--
comp41295_c0	292.55	69.74	-2.05629	3.46267e-192	ATP synthase [Papilio polytes]
comp31735_c1	4.18	0.99	-2.05889	0.00286555	--
comp38169_c0	4.18	0.99	-2.05889	0.00286722	hypothetical protein LOC594885 [Xenopus (Silurana) tropicalis]
comp40869_c0	4.18	0.99	-2.05889	0.00286638	CG9990, isoform D [Drosophila melanogaster]
comp37247_c1	12.53	2.98	-2.05889	1.2784e-08	--
comp29683_c0	47.95	11.26	-2.07744	4.65868e-32	Ankyrin-2 [Camponotus floridanus]
comp34337_c0	5.68	1.33	-2.08746	0.000284113	--
comp30718_c0	5.01	1.16	-2.09954	0.000727523	--
comp31666_c0	10.86	2.48	-2.11548	8.76353e-08	--
comp37854_c0	23.22	5.3	-2.11894	4.12349e-16	hypothetical protein SINV_04146 [Solenopsis invicta]
comp35310_c0	45.78	10.44	-2.12075	2.00388e-31	PREDICTED: facilitated trehalose transporter Tret1-like isoform 1 [Acyrthosiphon pisum]
comp36767_c0	34.92	7.95	-2.1224	4.47201e-24	GI20812 [Drosophila mojavensis]
comp24658_c0	5.85	1.33	-2.12928	0.000177901	--
comp37340_c0	3.68	0.83	-2.1375	0.00464374	--
comp38279_c2	3.68	0.83	-2.1375	0.00464501	--
comp31376_c0	5.18	1.16	-2.14684	0.000460108	--
comp40871_c2	5.18	1.16	-2.14684	0.000460275	--
comp37429_c0	10.36	2.32	-2.14684	1.41792e-07	--
comp39858_c3	81.53	18.22	-2.14938	1.02916e-56	--
comp12835_c0	34.25	7.62	-2.15592	4.40348e-24	--
comp39873_c0	25.4	5.63	-2.16046	5.24873e-18	--
comp33591_c0	65.83	14.58	-2.16262	3.34433e-46	Putative tick salivary antigen-5 protein [Rhipicephalus pulchellus]
comp40436_c0	18.71	4.14	-2.1635	2.14797e-13	--
comp35612_c0	20.22	4.47	-2.16398	1.94124e-14	--
comp28488_c0	4.51	0.99	-2.16993	0.00115898	--
comp30136_c0	4.51	0.99	-2.16993	0.00115936	--
comp32363_c0	4.51	0.99	-2.16993	0.00115974	hypothetical protein AND_08221 [Anopheles darlingi]
comp39126_c0	4.51	0.99	-2.16993	0.0011586	--
comp33842_c1	13.53	2.98	-2.16993	7.41811e-10	--
comp41092_c0	36.92	8.12	-2.17319	3.49878e-26	--
comp36770_c0	45.28	9.94	-2.17526	4.47025e-32	--
comp41037_c0	11.36	2.48	-2.18057	2.08915e-08	GD21136 [Drosophila simulans]
comp37517_c3	16.71	3.64	-2.18442	3.72276e-12	PREDICTED: venom protease-like [Acyrthosiphon pisum]
comp33159_c1	87.71	19.05	-2.19068	1.82629e-62	--
comp34103_c0	5.35	1.16	-2.19265	0.000287083	--
comp36714_c1	5.35	1.16	-2.19265	0.000286974	--
comp21352_c0	9.19	1.99	-2.1964	5.93419e-07	conserved hypothetical protein [Pediculus humanus corporis]
comp38343_c0	3.84	0.83	-2.20163	0.00293057	--
comp33608_c1	7.69	1.66	-2.20163	6.41736e-06	GM10934 [Drosophila sechellia]
comp29044_c0	6.18	1.33	-2.20945	6.91572e-05	--
comp31513_c0	6.18	1.33	-2.20945	6.91865e-05	Putative camp-dependent protein kinase 3 [Rhipicephalus pulchellus]
comp32933_c0	238.41	50.85	-2.21667	3.21546e-172	secreted cathepsin F [Teladorsagia circumcincta]
comp37797_c2	60.65	12.92	-2.21842	6.04803e-44	--
comp29673_c1	4.68	0.99	-2.22239	0.000733817	--
comp29857_c0	4.68	0.99	-2.22239	0.00073407	--
comp37845_c4	275.67	58.14	-2.23292	6.47969e-201	--
comp30928_c0	5.51	1.16	-2.23704	0.000177879	--
comp36275_c0	27.57	5.8	-2.23704	2.41636e-20	--
comp30950_c0	33.08	6.96	-2.23704	2.42168e-24	--
comp36440_c0	343	71.89	-2.24197	3.2909e-251	ornithine decarboxylase antizyme, partial [Homo sapiens]
comp40850_c0	27.73	5.8	-2.24576	1.46918e-20	SD08921p [Drosophila melanogaster]
comp137022_c0	3.17	0.66	-2.24793	0.00744336	--
comp27195_c0	3.17	0.66	-2.24793	0.00744144	--
comp31351_c0	3.17	0.66	-2.24793	0.00743953	--
comp33657_c0	3.17	0.66	-2.24793	0.00744527	--
comp35181_c2	4.01	0.83	-2.26303	0.00184775	--
comp27906_c0	64.99	13.42	-2.26378	3.03405e-48	CG11638 [Drosophila melanogaster]
comp37545_c0	12.86	2.65	-2.26679	7.06408e-10	PREDICTED: hypothetical protein LOC726251 [Apis mellifera]
comp28199_c0	912.73	187.35	-2.27209	0	GF11112 [Drosophila ananassae]
comp36015_c0	4.85	0.99	-2.27302	0.000458241	--
comp36372_c0	14.54	2.98	-2.27302	3.9055e-11	--
comp39462_c0	33.92	6.96	-2.27302	2.00571e-25	GH02014p [Drosophila melanogaster]
comp32355_c0	92.22	18.88	-2.27563	8.33208e-69	hypothetical protein AND_10451 [Anopheles darlingi]
comp40051_c0	10.53	2.15	-2.27684	3.23854e-08	GF17323 [Drosophila ananassae]
comp32672_c0	16.21	3.31	-2.27798	2.15572e-12	--
comp37515_c0	8.19	1.66	-2.29278	1.49038e-06	JhI-26 [Drosophila yakuba]
comp35959_c0	3.34	0.66	-2.32193	0.00465396	GG23741 [Drosophila erecta]
comp36871_c0	3.34	0.66	-2.32193	0.00465524	RIKEN cDNA 0610010D20 gene [Mus musculus]
comp29100_c0	4.18	0.83	-2.32193	0.00115169	multicopper oxidase, putative [Pediculus humanus corporis]
comp36500_c1	4.18	0.83	-2.32193	0.00115093	--
comp44072_c0	4.18	0.83	-2.32193	0.00115131	PREDICTED: ATP-binding cassette sub-family A member 8-A [Rattus norvegicus]
comp28568_c0	5.01	0.99	-2.32193	0.00028229	--
comp32473_c0	5.85	1.16	-2.32193	6.74461e-05	--
comp37431_c0	6.68	1.33	-2.32193	1.60741e-05	--
comp24705_c0	15.04	2.98	-2.32193	8.67818e-12	cytochrome P450 [Bemisia tabaci]
comp12836_c0	44.78	8.78	-2.33817	1.30072e-34	--
comp265393_c0	13.53	2.65	-2.33985	9.53471e-11	--
comp41261_c0	11.86	2.32	-2.34239	1.74027e-09	vitellogenin [Bombus hypocrita]
comp39456_c0	60.48	11.76	-2.3501	5.55718e-47	--
comp33052_c1	8.52	1.66	-2.3505	5.5379e-07	--
comp30914_c0	7.69	1.49	-2.35364	2.32218e-06	--
comp12886_c0	183.45	35.45	-2.3592	6.8516e-143	hypothetical protein SINV_05072 [Solenopsis invicta]
comp13056_c0	54.3	10.44	-2.36702	1.44627e-42	--
comp31119_c0	5.18	0.99	-2.36923	0.000172463	--
comp12962_c0	9.52	1.82	-2.37346	7.87885e-08	PREDICTED: elongation of very long chain fatty acids protein AAEL008004-like [Bombus terrestris]
comp34928_c0	4.34	0.83	-2.37851	0.000715882	--
comp37171_c0	20.88	3.98	-2.38082	1.12662e-16	--
comp33323_c0	12.2	2.32	-2.38247	6.28511e-10	conserved hypothetical protein [Culex quinquefasciatus]
comp31353_c0	49.79	9.44	-2.38628	2.05799e-39	high affinity nuclear juvenile hormone binding protein [Culex quinquefasciatus]
comp45955_c0	10.53	1.99	-2.39232	1.12374e-08	--
comp33154_c2	14.03	2.65	-2.39232	2.07614e-11	vitellogenin-A1 [Culex quinquefasciatus]
comp31974_c0	31.74	5.96	-2.39993	2.18597e-25	Putative serine protease [Strongylocentrotus purpuratus]
comp36091_c0	5.35	0.99	-2.41504	0.000104724	UDP-glycosyltransferase UGT33B11 [Helicoverpa armigera]
comp38682_c3	8.02	1.49	-2.41504	8.47552e-07	--
comp31977_c0	4.51	0.83	-2.43296	0.000439999	--
comp33679_c0	4.51	0.83	-2.43296	0.000439838	--
comp34934_c0	4.51	0.83	-2.43296	0.000439516	GE23259 [Drosophila yakuba]
comp37133_c1	4.51	0.83	-2.43296	0.000439677	acyl-CoA Z9 desaturase [Planotortrix notophaea]
comp37117_c0	6.35	1.16	-2.44057	1.51237e-05	N-acetyltransferase 9-like protein [Camponotus floridanus]
comp40630_c0	8.19	1.49	-2.44478	5.15259e-07	RNA-binding protein 24-A [Xenopus laevis]
comp36162_c1	3.68	0.66	-2.45943	0.00178085	GL20876 [Drosophila persimilis]
comp36326_c0	3.68	0.66	-2.45943	0.0017803	--
comp27198_c1	5.51	0.99	-2.45943	6.35524e-05	hypothetical protein AND_10209 [Anopheles darlingi]
comp35159_c0	68.83	12.26	-2.47705	8.36561e-57	PREDICTED: RNA-directed DNA polymerase from mobile element jockey-like [Acyrthosiphon pisum]
comp13038_c0	70.17	12.42	-2.48543	3.93412e-58	troponin C [Lethocerus indicus]
comp36427_c1	7.52	1.33	-2.49185	1.29568e-06	--
comp27002_c0	2.84	0.5	-2.5025	0.00726036	--
comp31619_c0	2.84	0.5	-2.5025	0.00725848	--
comp38809_c0	2.84	0.5	-2.5025	0.0072566	--
comp35935_c0	11.36	1.99	-2.5025	8.6897e-10	--
comp48202_c0	18.21	3.15	-2.52026	1.52499e-15	--
comp35846_c0	3.84	0.66	-2.52356	0.00108851	--
comp37151_c0	3.84	0.66	-2.52356	0.00108887	--
comp38376_c0	7.69	1.33	-2.52356	7.69629e-07	GD14275 [Drosophila simulans]
comp38490_c0	122.13	20.71	-2.54794	4.84077e-104	GG22328 [Drosophila erecta]
comp39037_c0	9.86	1.66	-2.56071	9.15033e-09	PREDICTED: ornithine aminotransferase, mitochondrial-like [Oryzias latipes]
comp38735_c0	27.73	4.64	-2.56768	5.50133e-24	--
comp33297_c0	3.01	0.5	-2.58496	0.00441953	superoxide dismutase , putative [Pediculus humanus corporis]
comp33939_c0	3.01	0.5	-2.58496	0.00442075	PREDICTED: similar to glucosyl/glucuronosyl transferases [Tribolium castaneum]
comp38506_c2	4.01	0.66	-2.58496	0.000665657	--
comp39169_c0	4.01	0.66	-2.58496	0.000665424	--
comp28372_c0	34.08	5.63	-2.58496	1.26663e-29	GG16462 [Drosophila erecta]
comp34059_c0	9.19	1.49	-2.61143	2.27052e-08	--
comp39991_c0	6.18	0.99	-2.62449	8.13066e-06	tubulointerstitial nephritis antigen [Culex quinquefasciatus]
comp28463_c0	38.43	6.13	-2.63604	4.34988e-34	GI10367 [Drosophila mojavensis]
comp37320_c0	9.36	1.49	-2.63743	1.33559e-08	hypothetical protein DAPPUDRAFT_306608 [Daphnia pulex]
comp37639_c1	292.88	46.22	-2.65149	6.38376e-261	--
comp26495_c0	3.17	0.5	-2.66297	0.00268357	--
comp33308_c0	3.17	0.5	-2.66297	0.00268278	synaptic vesicular amine transporter, putative [Pediculus humanus corporis]
comp35706_c0	3.17	0.5	-2.66297	0.00268199	--
comp33870_c0	6.35	0.99	-2.66297	4.81004e-06	--
comp32265_c1	46.61	7.29	-2.66469	7.88495e-42	GA19329, isoform D [Drosophila pseudoobscura pseudoobscura]
comp15083_c0	5.35	0.83	-2.67807	3.37577e-05	3-isopropylmalate dehydratase [Exophiala dermatitidis NIH/UT8656]
comp36571_c0	5.35	0.83	-2.67807	3.37427e-05	GH14379 [Drosophila grimshawi]
comp29110_c0	9.69	1.49	-2.68806	4.65245e-09	--
comp34450_c0	4.34	0.66	-2.70044	0.00023642	PREDICTED: phosphatidylethanolamine-binding protein homolog F40A3.3-like [Nasonia vitripennis]
comp37969_c2	4.34	0.66	-2.70044	0.00023633	--
comp39476_c0	4.34	0.66	-2.70044	0.00023624	--
comp35214_c0	342.17	51.52	-2.71923	0	--
comp40428_c0	12.2	1.82	-2.73039	1.79199e-11	cytochrome P450 [Aedes aegypti]
comp30300_c0	3.34	0.5	-2.73697	0.00161578	--
comp31871_c0	3.34	0.5	-2.73697	0.00161628	--
comp32101_c0	3.34	0.5	-2.73697	0.00161527	retrotransposon protein, putative, Ty1-copia subclass [Oryza sativa Japonica Group]
comp38556_c0	3.34	0.5	-2.73697	0.00161476	GJ17421 [Drosophila virilis]
comp30781_c0	16.71	2.48	-2.73697	1.33198e-15	PREDICTED: HOP homeobox-like [Saccoglossus kowalevskii]
comp33125_c0	249.78	36.44	-2.76457	7.3034e-233	myosin light chain [Crangon crangon]
comp29811_c0	5.68	0.83	-2.76553	1.1799e-05	--
comp34215_c0	13.7	1.99	-2.77259	4.96849e-13	--
comp34043_c0	13.87	1.99	-2.79008	2.86055e-13	--
comp35210_c0	10.69	1.49	-2.83007	1.78835e-10	--
comp37469_c0	84.54	11.76	-2.83325	7.56593e-81	hypothetical protein Phum_PHUM596940 [Pediculus humanus corporis]
comp34808_c0	49.45	6.79	-2.8519	1.13499e-47	GK13679 [Drosophila willistoni]
comp40566_c0	10.86	1.49	-2.85244	1.0276e-10	--
comp39117_c1	3.68	0.5	-2.87447	0.000574695	--
comp35935_c1	18.55	2.48	-2.88753	2.93271e-18	PREDICTED: similar to cytochrome P450 CYP6BK17 [Tribolium castaneum]
comp14100_c0	2.51	0.33	-2.90689	0.00652406	--
comp30694_c0	2.51	0.33	-2.90689	0.0065172	--
comp30818_c0	2.51	0.33	-2.90689	0.00652234	GH17342 [Drosophila grimshawi]
comp32002_c0	2.51	0.33	-2.90689	0.00652577	--
comp33187_c1	2.51	0.33	-2.90689	0.00651891	PREDICTED: GPI mannosyltransferase 2-like [Acyrthosiphon pisum]
comp34551_c0	2.51	0.33	-2.90689	0.00652063	PREDICTED: phosphatidylethanolamine-binding protein homolog F40A3.3-like isoform 2 [Metaseiulus occidentalis]
comp41471_c0	5.01	0.66	-2.90689	2.79871e-05	--
comp35397_c0	15.04	1.99	-2.90689	5.93825e-15	--
comp36335_c1	3.84	0.5	-2.9386	0.000338991	Putative serine protease [Branchiostoma floridae]
comp33927_c0	7.69	0.99	-2.9386	6.28469e-08	hypothetical protein SINV_13843 [Solenopsis invicta]
comp39919_c0	88.55	11.43	-2.94132	5.06259e-88	Z band alternatively spliced PDZ-motif protein 52, isoform E [Drosophila melanogaster]
comp34153_c0	27.23	3.48	-2.95641	2.67939e-27	--
comp35281_c0	6.52	0.83	-2.96347	7.65904e-07	--
comp39229_c0	6.52	0.83	-2.96347	7.65473e-07	hypothetical protein EAG_13084 [Camponotus floridanus]
comp36070_c0	7.85	0.99	-2.96963	3.60783e-08	--
comp30691_c2	10.53	1.33	-2.97728	7.86411e-11	hypothetical protein [Toxoptera citricida]
comp32632_c0	2.67	0.33	-3	0.00385315	--
comp34879_c1	2.67	0.33	-3	0.00385098	--
comp37057_c0	2.67	0.33	-3	0.00385207	--
comp31105_c0	5.35	0.66	-3	9.40074e-06	--
comp35980_c0	12.2	1.49	-3.0199	1.18433e-12	--
comp38374_c0	8.19	0.99	-3.02975	1.18005e-08	CG1732, isoform A [Drosophila melanogaster]
comp38607_c0	26.06	3.15	-3.03747	7.72499e-27	3-isopropylmalate dehydrogenase, putative [Ricinus communis]
comp31914_c0	5.51	0.66	-3.04439	5.38096e-06	--
comp36087_c0	192.14	22.53	-3.07996	4.52531e-200	flightin [Bombyx mori]
comp30811_c0	2.84	0.33	-3.08746	0.00226629	--
comp34341_c0	2.84	0.33	-3.08746	0.00226493	--
comp37332_c2	2.84	0.33	-3.08746	0.00226561	PREDICTED: phosphatidylethanolamine-binding protein homolog F40A3.3-like isoform 1 [Bombus impatiens]
comp41088_c0	21.39	2.48	-3.09311	1.84099e-22	--
comp38582_c0	7.35	0.83	-3.1375	4.65279e-08	--
comp28888_c0	3.01	0.33	-3.16993	0.00132329	--
comp294856_c0	3.01	0.33	-3.16993	0.00132371	--
comp31082_c0	3.01	0.33	-3.16993	0.00132414	--
comp33760_c0	3.01	0.33	-3.16993	0.00132286	--
comp31771_c1	7.69	0.83	-3.20163	1.47843e-08	GF12611 [Drosophila ananassae]
comp32228_c0	78.86	8.45	-3.21022	2.23071e-85	--
comp33118_c0	3.17	0.33	-3.24793	0.000773586	--
comp34995_c3	3.17	0.33	-3.24793	0.00077332	--
comp35530_c0	3.17	0.33	-3.24793	0.000773851	MIP13371p [Drosophila melanogaster]
comp39804_c0	8.02	0.83	-3.26303	4.74578e-09	phosphatidylethanolamine-binding protein [Aedes aegypti]
comp36366_c0	6.52	0.66	-3.2854	1.79547e-07	hypothetical protein AND_01827 [Anopheles darlingi]
comp39519_c1	23.06	2.32	-3.30117	1.10049e-25	--
comp34428_c0	29.91	2.98	-3.31389	2.24011e-33	GJ12193 [Drosophila virilis]
comp36842_c0	3.34	0.33	-3.32193	0.000445584	--
comp38050_c1	3.34	0.33	-3.32193	0.000445746	--
comp37831_c0	5.01	0.5	-3.32193	6.78714e-06	--
comp39015_c0	25.06	2.48	-3.32193	4.68187e-28	--
comp24784_c0	19.05	1.82	-3.37346	1.12613e-21	GL15371 [Drosophila persimilis]
comp24354_c0	7.18	0.66	-3.42626	1.74652e-08	--
comp32853_c0	7.18	0.66	-3.42626	1.74771e-08	--
comp41312_c0	33.92	2.98	-3.49541	1.15217e-39	GA17497 [Drosophila pseudoobscura pseudoobscura]
comp38287_c0	3.84	0.33	-3.52356	8.01939e-05	--
comp27741_c1	11.7	0.99	-3.54432	5.79459e-14	--
comp30897_c0	203.66	17.06	-3.56498	2.31491e-242	GG20871 [Drosophila erecta]
comp40674_c0	4.01	0.33	-3.58496	4.49039e-05	GJ14152 [Drosophila virilis]
comp345510_c0	4.18	0.33	-3.64386	2.50358e-05	reverse transcriptase [Anopheles gambiae]
comp12882_c0	4.85	0.33	-3.85798	2.32432e-06	ribosomal protein S2 [Mesostigma viride]
comp34416_c0	9.69	0.66	-3.85798	2.149e-12	GE23494 [Drosophila yakuba]
comp29372_c0	10.19	0.66	-3.93074	3.44105e-13	--
comp33025_c0	40.77	2.65	-3.93074	2.38131e-52	--
comp28270_c0	35.25	2.15	-4.02066	4.93097e-46	GJ23212 [Drosophila virilis]
comp30553_c0	5.68	0.33	-4.08746	1.11784e-07	GJ13530 [Drosophila virilis]
comp35754_c0	6.18	0.33	-4.20945	1.75114e-08	--
comp37639_c0	12.53	0.66	-4.22882	5.35673e-17	gamma-glutamyl phosphate reductase [Glossina morsitans morsitans]
comp36365_c0	7.02	0.33	-4.39232	7.84335e-10	hypothetical protein KGM_22194 [Danaus plexippus]
comp38455_c0	18.21	0.83	-4.44626	1.97488e-25	--
comp21240_c0	17.38	0.66	-4.70044	4.56259e-25	heat shock protein 68 [Bombyx mori]
comp31252_c0	28.57	0.83	-5.09592	4.6165e-43	--
comp33913_c0	15.87	0.33	-5.56986	7.97658e-25	Amidinotransferase family protein [Tetrahymena thermophila]
comp115042_c0	1.5	0.01	-6.49185	0.00932515	--
comp18599_c0	1.5	0.01	-6.49185	0.00932746	--
comp23624_c0	1.5	0.01	-6.49185	0.0093113	--
comp24257_c0	1.5	0.01	-6.49185	0.00933209	--
comp24275_c0	1.5	0.01	-6.49185	0.00931591	--
comp27380_c0	1.5	0.01	-6.49185	0.00933672	--
comp28856_c0	1.5	0.01	-6.49185	0.00932053	--
comp28880_c0	1.5	0.01	-6.49185	0.00931822	--
comp29229_c0	1.5	0.01	-6.49185	0.009309	PREDICTED: zinc finger protein 227-like, partial [Oryzias latipes]
comp31989_c0	1.5	0.01	-6.49185	0.00934833	GA12994 [Drosophila pseudoobscura pseudoobscura]
comp33364_c0	1.5	0.01	-6.49185	0.00932978	--
comp34010_c0	1.5	0.01	-6.49185	0.009346	thrombospondin 3 precursor [Xenopus laevis]
comp34419_c0	1.5	0.01	-6.49185	0.00934368	--
comp34700_c0	1.5	0.01	-6.49185	0.00934136	--
comp34709_c0	1.5	0.01	-6.49185	0.00935065	--
comp34995_c2	1.5	0.01	-6.49185	0.00935297	--
comp37374_c0	1.5	0.01	-6.49185	0.00932284	--
comp37817_c2	1.5	0.01	-6.49185	0.00933441	PREDICTED: spermatogenesis-associated protein 6-like [Strongylocentrotus purpuratus]
comp38760_c4	1.5	0.01	-6.49185	0.0093067	--
comp38865_c0	1.5	0.01	-6.49185	0.00933904	--
comp748_c0	1.5	0.01	-6.49185	0.00931361	--
comp142916_c0	1.67	0.01	-6.64386	0.00507398	--
comp20615_c0	1.67	0.01	-6.64386	0.00507261	--
comp25337_c0	1.67	0.01	-6.64386	0.00507673	--
comp26061_c0	1.67	0.01	-6.64386	0.00506849	--
comp30225_c0	1.67	0.01	-6.64386	0.00507536	--
comp36350_c0	1.67	0.01	-6.64386	0.00506986	--
comp36418_c0	1.67	0.01	-6.64386	0.00507811	--
comp36488_c0	1.67	0.01	-6.64386	0.00507123	--
comp36743_c0	1.67	0.01	-6.64386	0.00507949	--
comp25876_c0	1.84	0.01	-6.78136	0.00273828	--
comp27764_c0	1.84	0.01	-6.78136	0.00273107	--
comp31320_c0	1.84	0.01	-6.78136	0.00272867	--
comp32078_c0	1.84	0.01	-6.78136	0.00273027	N-acetylneuraminate pyruvate lyase 2 [Mustela putorius furo]
comp32726_c0	1.84	0.01	-6.78136	0.00273187	PREDICTED: similar to glucosyl/glucuronosyl transferases [Tribolium castaneum]
comp32890_c0	1.84	0.01	-6.78136	0.00273748	Leucine-rich repeat-containing protein 15 [Acromyrmex echinatior]
comp33117_c0	1.84	0.01	-6.78136	0.00273267	--
comp34092_c0	1.84	0.01	-6.78136	0.00273427	PREDICTED: hypothetical protein LOC100163384 [Acyrthosiphon pisum]
comp36816_c0	1.84	0.01	-6.78136	0.00272947	--
comp39365_c0	1.84	0.01	-6.78136	0.00273587	--
comp39537_c3	1.84	0.01	-6.78136	0.00273507	--
comp39823_c2	1.84	0.01	-6.78136	0.00273347	--
comp40632_c0	1.84	0.01	-6.78136	0.00273668	GH15385 [Drosophila grimshawi]
comp25927_c0	2	0.01	-6.90689	0.00146896	--
comp26730_c0	2	0.01	-6.90689	0.00146989	--
comp31849_c0	2	0.01	-6.90689	0.00147082	--
comp320941_c0	2	0.01	-6.90689	0.00147035	cytochrome P450 345C1 [Tribolium castaneum]
comp34019_c0	2	0.01	-6.90689	0.00147128	--
comp34409_c0	2	0.01	-6.90689	0.00146849	AGAP012400-PA [Anopheles gambiae str. PEST]
comp37023_c0	2	0.01	-6.90689	0.00146942	hypothetical protein EAG_15490 [Camponotus floridanus]
comp22351_c0	2.17	0.01	-7.02237	0.000790081	--
comp27431_c0	2.17	0.01	-7.02237	0.000791163	--
comp31187_c0	2.17	0.01	-7.02237	0.000791705	--
comp33841_c0	2.17	0.01	-7.02237	0.000791976	--
comp34625_c0	2.17	0.01	-7.02237	0.000790621	--
comp34625_c1	2.17	0.01	-7.02237	0.000791434	--
comp36367_c0	2.17	0.01	-7.02237	0.000790351	--
comp36433_c0	2.17	0.01	-7.02237	0.000790892	hypothetical protein TcasGA2_TC016022 [Tribolium castaneum]
comp26839_c0	2.34	0.01	-7.12928	0.00042237	--
comp27258_c0	2.34	0.01	-7.12928	0.000422215	--
comp289047_c0	2.34	0.01	-7.12928	0.00042268	--
comp34239_c0	2.34	0.01	-7.12928	0.00042206	--
comp36866_c2	2.34	0.01	-7.12928	0.000422525	hypothetical protein CGI_10014103 [Crassostrea gigas]
comp11749_c0	2.51	0.01	-7.22882	0.000220561	--
comp33979_c0	2.51	0.01	-7.22882	0.000220391	PREDICTED: facilitated trehalose transporter Tret1-like isoform 5 [Acyrthosiphon pisum]
comp35001_c0	2.51	0.01	-7.22882	0.000220476	PREDICTED: glutamine synthetase 2 cytoplasmic-like isoform 2 [Apis florea]
comp36849_c0	2.51	0.01	-7.22882	0.000220731	--
comp38664_c0	2.51	0.01	-7.22882	0.000220646	--
comp37446_c0	2.67	0.01	-7.32193	0.000116017	PREDICTED: hypothetical protein LOC100649953 [Bombus terrestris]
comp39087_c0	2.67	0.01	-7.32193	0.000115969	GE23467 [Drosophila yakuba]
comp27318_c0	2.84	0.01	-7.40939	6.07498e-05	--
comp36163_c0	2.84	0.01	-7.40939	6.07758e-05	--
comp38913_c0	2.84	0.01	-7.40939	6.08279e-05	aspartate aminotransferase, partial [Allonemobius socius]
comp42030_c0	2.84	0.01	-7.40939	6.08018e-05	Putative serine protease F56F10.1 [Crassostrea gigas]
comp33215_c0	3.01	0.01	-7.49185	3.16815e-05	--
comp33265_c0	3.01	0.01	-7.49185	3.16957e-05	--
comp39546_c0	3.01	0.01	-7.49185	3.17099e-05	--
comp28959_c0	3.17	0.01	-7.56986	1.65206e-05	--
comp29283_c0	3.17	0.01	-7.56986	1.65129e-05	PREDICTED: zinc finger MYM-type protein 1-like [Acyrthosiphon pisum]
comp31389_c0	3.34	0.01	-7.64386	8.60037e-06	cathepsin b [Aedes aegypti]
comp33919_c0	3.34	0.01	-7.64386	8.59193e-06	--
comp37578_c0	3.34	0.01	-7.64386	8.59615e-06	--
comp30744_c0	3.68	0.01	-7.78136	2.30357e-06	--
comp24636_c0	3.84	0.01	-7.84549	1.19436e-06	--
comp29510_c0	3.84	0.01	-7.84549	1.19502e-06	--
comp20446_c0	4.01	0.01	-7.90689	6.17825e-07	--
comp22102_c0	4.01	0.01	-7.90689	6.1818e-07	--
comp40872_c0	4.34	0.01	-8.02237	1.63856e-07	l(2) long form [Culex quinquefasciatus]
comp27655_c0	4.51	0.01	-8.07682	8.40544e-08	--
comp33305_c0	4.51	0.01	-8.07682	8.40012e-08	sucrase [Nilaparvata lugens]
comp39737_c0	4.51	0.01	-8.07682	8.39481e-08	--
comp35663_c0	12.7	0.01	-9.56986	3.26613e-22	Amidinotransferase family protein [Tetrahymena thermophila]
*TPM (24hpi), number of transcripts per million tags at 24 hours post infection. If the TPM value of one gene is “0.01”, it means we did not detect its transcript in the sample.
**FC24, fold change (log2 ratio) of gene expression, where ratio = TPM (24hpi) / TPM (control)
***FDR, false discovery rate
