# Supplementary material for: The Immune Strategy and Stress Response of the Mediterranean Species of the Bemisia tabaci Complex to an Orally Delivered Bacterial Pathogen
Source: PLoS One. 2014 Apr 10;9(4):e94477. doi: 10.1371/journal.pone.0094477 (PMC3983193; doi:10.1371/journal.pone.0094477)
Supplement: Table S4 — Results of the Gene Ontology enrichment analysis. (XLS) [file pone.0094477.s004.xls]

## Sheet: 6 hpi
Table S4. Results of Gene Ontology enrichment analysis
GO ID	Term	Type	Total*	6hpi**	p-value***
GO:0071103	DNA conformation change	biological_process	100	22	3.39853e-06
GO:0006323	DNA packaging	biological_process	69	16	2.4653e-05
GO:0030261	chromosome condensation	biological_process	22	7	0.000203258
GO:0006754	ATP biosynthetic process	biological_process	140	23	0.000329242
GO:0009145	purine nucleoside triphosphate biosynthetic process	biological_process	143	23	0.000454799
GO:0009206	purine ribonucleoside triphosphate biosynthetic process	biological_process	143	23	0.000454799
GO:0009201	ribonucleoside triphosphate biosynthetic process	biological_process	144	23	0.000505095
GO:0015985	energy coupled proton transport, down electrochemical gradient	biological_process	128	21	0.000554416
GO:0015986	ATP synthesis coupled proton transport	biological_process	128	21	0.000554416
GO:0009142	nucleoside triphosphate biosynthetic process	biological_process	145	23	0.000560189
GO:0046034	ATP metabolic process	biological_process	186	27	0.000968033
GO:0021915	neural tube development	biological_process	16	5	0.00108746
GO:0051276	chromosome organization	biological_process	215	30	0.00110488
GO:0009152	purine ribonucleotide biosynthetic process	biological_process	175	25	0.00175537
GO:0006333	chromatin assembly or disassembly	biological_process	24	6	0.00225172
GO:0042451	purine nucleoside biosynthetic process	biological_process	161	23	0.00247808
GO:0046129	purine ribonucleoside biosynthetic process	biological_process	161	23	0.00247808
GO:0006164	purine nucleotide biosynthetic process	biological_process	180	25	0.0026261
GO:0006869	lipid transport	biological_process	45	9	0.00267248
GO:0033993	response to lipid	biological_process	38	8	0.00272206
GO:0048732	gland development	biological_process	76	13	0.00279735
GO:0048545	response to steroid hormone stimulus	biological_process	25	6	0.00291248
GO:0009165	nucleotide biosynthetic process	biological_process	211	28	0.0032653
GO:0009260	ribonucleotide biosynthetic process	biological_process	183	25	0.00330726
GO:0046390	ribose phosphate biosynthetic process	biological_process	183	25	0.00330726
GO:0072522	purine-containing compound biosynthetic process	biological_process	185	25	0.00383987
GO:0006904	vesicle docking involved in exocytosis	biological_process	20	5	0.00397798
GO:0022406	membrane docking	biological_process	20	5	0.00397798
GO:0048278	vesicle docking	biological_process	20	5	0.00397798
GO:0014070	response to organic cyclic compound	biological_process	56	10	0.00463297
GO:0015992	proton transport	biological_process	188	25	0.00477308
GO:0006818	hydrogen transport	biological_process	189	25	0.00512349
GO:0009615	response to virus	biological_process	21	5	0.00519429
GO:0042455	ribonucleoside biosynthetic process	biological_process	171	23	0.00544337
GO:0009163	nucleoside biosynthetic process	biological_process	172	23	0.00585785
GO:0051094	positive regulation of developmental process	biological_process	43	8	0.00654642
GO:0006334	nucleosome assembly	biological_process	22	5	0.00666225
GO:0010876	lipid localization	biological_process	59	10	0.00697939
GO:0009064	glutamine family amino acid metabolic process	biological_process	36	7	0.00698816
GO:0065004	protein-DNA complex assembly	biological_process	29	6	0.00712066
GO:0002009	morphogenesis of an epithelium	biological_process	129	18	0.00759272
GO:0009798	axis specification	biological_process	60	10	0.00793955
GO:0043009	chordate embryonic development	biological_process	37	7	0.0082995
GO:0030239	myofibril assembly	biological_process	23	5	0.00840911
GO:0031497	chromatin assembly	biological_process	23	5	0.00840911
GO:0006007	glucose catabolic process	biological_process	45	8	0.00889997
GO:0016071	mRNA metabolic process	biological_process	217	27	0.00905635
GO:0060562	epithelial tube morphogenesis	biological_process	53	9	0.0090896
GO:0015672	monovalent inorganic cation transport	biological_process	278	33	0.009729
GO:0019320	hexose catabolic process	biological_process	46	8	0.0102931
GO:0007015	actin filament organization	biological_process	54	9	0.0103707
GO:0031032	actomyosin structure organization	biological_process	31	6	0.0104171
GO:0071824	protein-DNA complex subunit organization	biological_process	31	6	0.0104171
GO:0034728	nucleosome organization	biological_process	24	5	0.0104616
GO:0030036	actin cytoskeleton organization	biological_process	124	17	0.0106638
GO:0044106	cellular amine metabolic process	biological_process	63	10	0.0114434
GO:0006576	cellular biogenic amine metabolic process	biological_process	55	9	0.0117845
GO:0048598	embryonic morphogenesis	biological_process	107	15	0.0118509
GO:0001655	urogenital system development	biological_process	32	6	0.0124272
GO:0030029	actin filament-based process	biological_process	126	17	0.0124926
GO:0034622	cellular macromolecular complex assembly	biological_process	164	21	0.0126616
GO:0008544	epidermis development	biological_process	25	5	0.0128455
GO:0043588	skin development	biological_process	25	5	0.0128455
GO:0010941	regulation of cell death	biological_process	108	15	0.0129045
GO:0080134	regulation of response to stress	biological_process	56	9	0.0133392
GO:0046365	monosaccharide catabolic process	biological_process	48	8	0.0135628
GO:0048729	tissue morphogenesis	biological_process	137	18	0.0141322
GO:0001736	establishment of planar polarity	biological_process	41	7	0.015437
GO:0007164	establishment of tissue polarity	biological_process	41	7	0.015437
GO:0032870	cellular response to hormone stimulus	biological_process	41	7	0.015437
GO:0007266	Rho protein signal transduction	biological_process	26	5	0.0155855
GO:0035023	regulation of Rho protein signal transduction	biological_process	26	5	0.0155855
GO:0045597	positive regulation of cell differentiation	biological_process	26	5	0.0155855
GO:0009308	amine metabolic process	biological_process	66	10	0.0160204
GO:0065003	macromolecular complex assembly	biological_process	237	28	0.0160303
GO:0060429	epithelium development	biological_process	178	22	0.0166928
GO:0016331	morphogenesis of embryonic epithelium	biological_process	58	9	0.0169033
GO:0008284	positive regulation of cell proliferation	biological_process	34	6	0.017259
GO:0030097	hemopoiesis	biological_process	34	6	0.017259
GO:0002682	regulation of immune system process	biological_process	50	8	0.0175443
GO:0006006	glucose metabolic process	biological_process	67	10	0.0178152
GO:0008154	actin polymerization or depolymerization	biological_process	27	5	0.0187049
GO:0034220	ion transmembrane transport	biological_process	230	27	0.0188872
GO:0009792	embryo development ending in birth or egg hatching	biological_process	104	14	0.0197684
GO:0006325	chromatin organization	biological_process	162	20	0.0208496
GO:0009066	aspartate family amino acid metabolic process	biological_process	28	5	0.0222249
GO:0009725	response to hormone stimulus	biological_process	52	8	0.022316
GO:0090407	organophosphate biosynthetic process	biological_process	306	34	0.0228215
GO:0035239	tube morphogenesis	biological_process	61	9	0.0235043
GO:0006807	nitrogen compound metabolic process	biological_process	2920	260	0.0239095
GO:0006397	mRNA processing	biological_process	175	21	0.0251703
GO:0006875	cellular metal ion homeostasis	biological_process	29	5	0.0261652
GO:0072001	renal system development	biological_process	29	5	0.0261652
GO:0046483	heterocycle metabolic process	biological_process	2706	241	0.0300552
GO:0019954	asexual reproduction	biological_process	30	5	0.0305429
GO:0051050	positive regulation of transport	biological_process	38	6	0.0306148
GO:0043067	regulation of programmed cell death	biological_process	101	13	0.0323269
GO:0048646	anatomical structure formation involved in morphogenesis	biological_process	180	21	0.0333058
GO:0000377	RNA splicing, via transesterification reactions with bulged adenosine as nucleophile	biological_process	111	14	0.033453
GO:0000398	nuclear mRNA splicing, via spliceosome	biological_process	111	14	0.033453
GO:0009205	purine ribonucleoside triphosphate metabolic process	biological_process	294	32	0.0335603
GO:0022402	cell cycle process	biological_process	316	34	0.034698
GO:0043068	positive regulation of programmed cell death	biological_process	39	6	0.0348041
GO:0048534	hemopoietic or lymphoid organ development	biological_process	39	6	0.0348041
GO:0009144	purine nucleoside triphosphate metabolic process	biological_process	295	32	0.0349844
GO:0009199	ribonucleoside triphosphate metabolic process	biological_process	295	32	0.0349844
GO:0000375	RNA splicing, via transesterification reactions	biological_process	112	14	0.0358629
GO:0055114	oxidation-reduction process	biological_process	861	83	0.0372295
GO:0009150	purine ribonucleotide metabolic process	biological_process	330	35	0.0395132
GO:0006139	nucleobase-containing compound metabolic process	biological_process	2605	231	0.0402662
GO:0006887	exocytosis	biological_process	32	5	0.0406683
GO:0055065	metal ion homeostasis	biological_process	32	5	0.0406683
GO:0009141	nucleoside triphosphate metabolic process	biological_process	299	32	0.0411458
GO:0001738	morphogenesis of a polarized epithelium	biological_process	49	7	0.0413617
GO:0022612	gland morphogenesis	biological_process	49	7	0.0413617
GO:0030154	cell differentiation	biological_process	608	60	0.0440988
GO:0010942	positive regulation of cell death	biological_process	41	6	0.0442812
GO:0034641	cellular nitrogen compound metabolic process	biological_process	2745	242	0.0450443
GO:0008150	biological_process	biological_process	7162	597	0.0458421
GO:0007049	cell cycle	biological_process	443	45	0.0460455
GO:0016052	carbohydrate catabolic process	biological_process	59	8	0.0462429
GO:0035071	salivary gland cell autophagic cell death	biological_process	33	5	0.0464386
GO:0072521	purine-containing compound metabolic process	biological_process	346	36	0.0479288
GO:0051321	meiotic cell cycle	biological_process	69	9	0.0498197
GO:0030017	sarcomere	cellular_component	24	7	0.000404125
GO:0000786	nucleosome	cellular_component	26	7	0.000742315
GO:0044449	contractile fiber part	cellular_component	26	7	0.000742315
GO:0030016	myofibril	cellular_component	27	7	0.000981053
GO:0030018	Z disc	cellular_component	16	5	0.00108746
GO:0031674	I band	cellular_component	16	5	0.00108746
GO:0032993	protein-DNA complex	cellular_component	34	8	0.00117316
GO:0043292	contractile fiber	cellular_component	28	7	0.00127747
GO:0045263	proton-transporting ATP synthase complex, coupling factor F(o)	cellular_component	112	18	0.00151429
GO:0045259	proton-transporting ATP synthase complex	cellular_component	123	19	0.00195831
GO:0000785	chromatin	cellular_component	75	13	0.00246039
GO:0016459	myosin complex	cellular_component	40	8	0.00394709
GO:0016469	proton-transporting two-sector ATPase complex	cellular_component	186	25	0.00413217
GO:0005694	chromosome	cellular_component	244	31	0.00431001
GO:0033177	proton-transporting two-sector ATPase complex, proton-transporting domain	cellular_component	151	21	0.00486883
GO:0044448	cell cortex part	cellular_component	43	8	0.00654642
GO:0005575	cellular_component	cellular_component	6116	524	0.00747833
GO:0044455	mitochondrial membrane part	cellular_component	148	20	0.00793247
GO:0044423	virion part	cellular_component	316	37	0.0085333
GO:0015629	actin cytoskeleton	cellular_component	78	12	0.00928263
GO:0005753	mitochondrial proton-transporting ATP synthase complex	cellular_component	107	15	0.0118509
GO:0005938	cell cortex	cellular_component	65	10	0.0143645
GO:0019028	viral capsid	cellular_component	166	21	0.0144576
GO:0044427	chromosomal part	cellular_component	167	21	0.0154284
GO:0019012	virion	cellular_component	331	37	0.0172761
GO:0005634	nucleus	cellular_component	1655	154	0.0215802
GO:0000276	mitochondrial proton-transporting ATP synthase complex, coupling factor F(o)	cellular_component	97	13	0.0237006
GO:0005623	cell	cellular_component	4399	381	0.0251094
GO:0044464	cell part	cellular_component	4399	381	0.0251094
GO:0045169	fusome	cellular_component	29	5	0.0261652
GO:0070469	respiratory chain	cellular_component	30	5	0.0305429
GO:0031966	mitochondrial membrane	cellular_component	230	26	0.0315718
GO:0019031	viral envelope	cellular_component	140	17	0.0331107
GO:0005622	intracellular	cellular_component	4209	364	0.0331303
GO:0071013	catalytic step 2 spliceosome	cellular_component	56	8	0.0345185
GO:0005743	mitochondrial inner membrane	cellular_component	192	22	0.0367112
GO:0044424	intracellular part	cellular_component	3771	327	0.0412561
GO:0044421	extracellular region part	cellular_component	236	26	0.0417119
GO:0005740	mitochondrial envelope	cellular_component	279	30	0.0432834
GO:0019866	organelle inner membrane	cellular_component	197	22	0.0470585
GO:0042302	structural constituent of cuticle	molecular_function	34	8	0.00117316
GO:0016705	oxidoreductase activity, acting on paired donors, with incorporation or reduction of molecular oxygen	molecular_function	173	25	0.00148411
GO:0016887	ATPase activity	molecular_function	301	38	0.0021528
GO:0016620	oxidoreductase activity, acting on the aldehyde or oxo group of donors, NAD or NADP as acceptor	molecular_function	32	7	0.0032382
GO:0016903	oxidoreductase activity, acting on the aldehyde or oxo group of donors	molecular_function	39	8	0.00328998
GO:0015077	monovalent inorganic cation transmembrane transporter activity	molecular_function	350	42	0.00362724
GO:0005319	lipid transporter activity	molecular_function	26	6	0.00371201
GO:0050662	coenzyme binding	molecular_function	194	26	0.00373345
GO:0015078	hydrogen ion transmembrane transporter activity	molecular_function	266	33	0.00499114
GO:0051287	NAD binding	molecular_function	65	11	0.00536236
GO:0000166	nucleotide binding	molecular_function	1276	126	0.00594868
GO:0003779	actin binding	molecular_function	136	19	0.00637045
GO:0004386	helicase activity	molecular_function	223	28	0.00718536
GO:0008092	cytoskeletal protein binding	molecular_function	224	28	0.00763988
GO:0022890	inorganic cation transmembrane transporter activity	molecular_function	428	48	0.00790803
GO:0005089	Rho guanyl-nucleotide exchange factor activity	molecular_function	24	5	0.0104616
GO:0008026	ATP-dependent helicase activity	molecular_function	97	14	0.0108234
GO:0070035	purine NTP-dependent helicase activity	molecular_function	97	14	0.0108234
GO:0042623	ATPase activity, coupled	molecular_function	222	27	0.0121652
GO:0003774	motor activity	molecular_function	64	10	0.0128411
GO:0004866	endopeptidase inhibitor activity	molecular_function	49	8	0.0154596
GO:0061135	endopeptidase regulator activity	molecular_function	49	8	0.0154596
GO:0004867	serine-type endopeptidase inhibitor activity	molecular_function	26	5	0.0155855
GO:0004497	monooxygenase activity	molecular_function	75	11	0.0166026
GO:0017111	nucleoside-triphosphatase activity	molecular_function	566	59	0.0171959
GO:0003777	microtubule motor activity	molecular_function	27	5	0.0187049
GO:0030145	manganese ion binding	molecular_function	27	5	0.0187049
GO:0016614	oxidoreductase activity, acting on CH-OH group of donors	molecular_function	113	15	0.0193135
GO:0008408	3'-5' exonuclease activity	molecular_function	35	6	0.0201138
GO:0003678	DNA helicase activity	molecular_function	77	11	0.0201596
GO:0004129	cytochrome-c oxidase activity	molecular_function	60	9	0.0211264
GO:0016675	oxidoreductase activity, acting on a heme group of donors	molecular_function	60	9	0.0211264
GO:0016676	oxidoreductase activity, acting on a heme group of donors, oxygen as acceptor	molecular_function	60	9	0.0211264
GO:0030414	peptidase inhibitor activity	molecular_function	69	10	0.0218476
GO:0061134	peptidase regulator activity	molecular_function	69	10	0.0218476
GO:0005088	Ras guanyl-nucleotide exchange factor activity	molecular_function	28	5	0.0222249
GO:0051213	dioxygenase activity	molecular_function	62	9	0.0260695
GO:0048037	cofactor binding	molecular_function	257	29	0.0261383
GO:0016462	pyrophosphatase activity	molecular_function	581	59	0.0278228
GO:0050660	flavin adenine dinucleotide binding	molecular_function	63	9	0.0288291
GO:0016706	oxidoreductase activity, acting on paired donors, with incorporation or reduction of molecular oxygen, 2-oxoglutarate as one donor, and incorporation of one atom each of oxygen into both donors	molecular_function	46	7	0.0295686
GO:0016893	endonuclease activity, active with either ribo- or deoxyribonucleic acids and producing 5'-phosphomonoesters	molecular_function	46	7	0.0295686
GO:0004857	enzyme inhibitor activity	molecular_function	129	16	0.0306185
GO:0016491	oxidoreductase activity	molecular_function	924	89	0.0328195
GO:0005509	calcium ion binding	molecular_function	150	18	0.0333605
GO:0008094	DNA-dependent ATPase activity	molecular_function	39	6	0.0348041
GO:0003723	RNA binding	molecular_function	622	62	0.0349453
GO:0015002	heme-copper terminal oxidase activity	molecular_function	65	9	0.0349581
GO:0030246	carbohydrate binding	molecular_function	93	12	0.0360422
GO:0016818	hydrolase activity, acting on acid anhydrides, in phosphorus-containing anhydrides	molecular_function	602	60	0.0372886
GO:0016817	hydrolase activity, acting on acid anhydrides	molecular_function	636	63	0.0378384
GO:0030674	protein binding, bridging	molecular_function	49	7	0.0413617
GO:0060090	binding, bridging	molecular_function	49	7	0.0413617
GO:0016972	thiol oxidase activity	molecular_function	33	5	0.0464386
GO:0020037	heme binding	molecular_function	117	14	0.0498166
*The total number of transcriptome genes belonging to each GO term.
**The number of differentially expressed genes (in the 6 hpi library) mapped to each GO term.
***Hypergeometric analysis is performed. Number of gene with GO annotation: 9119 (whole transcriptome); 738 (DGEs at 6 hpi)

## Sheet: 24 hpi
Table S4. Results of Gene Ontology enrichment analysis
GO ID	Term	Type	Total*	24hpi**	p-value***
GO:0006091	generation of precursor metabolites and energy	biological_process	226	42	8.86445e-05
GO:0045333	cellular respiration	biological_process	152	31	0.000100377
GO:0009082	branched chain family amino acid biosynthetic process	biological_process	13	6	0.000140495
GO:0022904	respiratory electron transport chain	biological_process	106	23	0.000229785
GO:0022900	electron transport chain	biological_process	122	25	0.000357656
GO:0015980	energy derivation by oxidation of organic compounds	biological_process	173	32	0.000540822
GO:0008340	determination of adult lifespan	biological_process	40	11	0.00061802
GO:0009081	branched chain family amino acid metabolic process	biological_process	16	6	0.000703581
GO:0010259	multicellular organismal aging	biological_process	41	11	0.000790935
GO:0055114	oxidation-reduction process	biological_process	861	118	0.0010061
GO:0030239	myofibril assembly	biological_process	23	7	0.00175118
GO:0006119	oxidative phosphorylation	biological_process	95	19	0.00192539
GO:0042775	mitochondrial ATP synthesis coupled electron transport	biological_process	51	12	0.00198846
GO:0007568	aging	biological_process	47	11	0.00288428
GO:0007612	learning	biological_process	31	8	0.00375442
GO:0009108	coenzyme biosynthetic process	biological_process	55	12	0.00406956
GO:0008586	imaginal disc-derived wing vein morphogenesis	biological_process	21	6	0.00445513
GO:0008355	olfactory learning	biological_process	27	7	0.00540751
GO:0042451	purine nucleoside biosynthetic process	biological_process	161	27	0.0055024
GO:0046129	purine ribonucleoside biosynthetic process	biological_process	161	27	0.0055024
GO:0042773	ATP synthesis coupled electron transport	biological_process	90	17	0.00561825
GO:0000096	sulfur amino acid metabolic process	biological_process	22	6	0.00594746
GO:0016441	posttranscriptional gene silencing	biological_process	17	5	0.00612855
GO:0035194	posttranscriptional gene silencing by RNA	biological_process	17	5	0.00612855
GO:0016331	morphogenesis of embryonic epithelium	biological_process	58	12	0.00657181
GO:0042455	ribonucleoside biosynthetic process	biological_process	171	28	0.00685417
GO:0046034	ATP metabolic process	biological_process	186	30	0.00685629
GO:0008306	associative learning	biological_process	28	7	0.00688252
GO:0051188	cofactor biosynthetic process	biological_process	120	21	0.00700095
GO:0009163	nucleoside biosynthetic process	biological_process	172	28	0.00743814
GO:0000380	alternative nuclear mRNA splicing, via spliceosome	biological_process	23	6	0.00778334
GO:0000381	regulation of alternative nuclear mRNA splicing, via spliceosome	biological_process	23	6	0.00778334
GO:0031047	gene silencing by RNA	biological_process	23	6	0.00778334
GO:0009145	purine nucleoside triphosphate biosynthetic process	biological_process	143	24	0.00787169
GO:0009206	purine ribonucleoside triphosphate biosynthetic process	biological_process	143	24	0.00787169
GO:0042246	tissue regeneration	biological_process	18	5	0.00838343
GO:0045214	sarcomere organization	biological_process	18	5	0.00838343
GO:0072329	monocarboxylic acid catabolic process	biological_process	18	5	0.00838343
GO:0009201	ribonucleoside triphosphate biosynthetic process	biological_process	144	24	0.00859936
GO:0090407	organophosphate biosynthetic process	biological_process	306	45	0.00866834
GO:0010608	posttranscriptional regulation of gene expression	biological_process	67	13	0.00932228
GO:0044281	small molecule metabolic process	biological_process	919	118	0.00934385
GO:0009142	nucleoside triphosphate biosynthetic process	biological_process	145	24	0.0093811
GO:0040029	regulation of gene expression, epigenetic	biological_process	54	11	0.00949379
GO:0042060	wound healing	biological_process	74	14	0.0096564
GO:0045927	positive regulation of growth	biological_process	24	6	0.0100056
GO:0048565	digestive tract development	biological_process	30	7	0.0107175
GO:0006120	mitochondrial electron transport, NADH to ubiquinone	biological_process	36	8	0.0108339
GO:0016054	organic acid catabolic process	biological_process	55	11	0.0110075
GO:0046395	carboxylic acid catabolic process	biological_process	55	11	0.0110075
GO:0072522	purine-containing compound biosynthetic process	biological_process	185	29	0.0113217
GO:0006754	ATP biosynthetic process	biological_process	140	23	0.0115377
GO:0006082	organic acid metabolic process	biological_process	425	59	0.0115821
GO:0043436	oxoacid metabolic process	biological_process	425	59	0.0115821
GO:0019752	carboxylic acid metabolic process	biological_process	417	58	0.0117082
GO:0016071	mRNA metabolic process	biological_process	217	33	0.0122533
GO:0071310	cellular response to organic substance	biological_process	97	17	0.0122973
GO:0009060	aerobic respiration	biological_process	37	8	0.0130081
GO:0080135	regulation of cellular response to stress	biological_process	37	8	0.0130081
GO:0031032	actomyosin structure organization	biological_process	31	7	0.0131395
GO:0042048	olfactory behavior	biological_process	31	7	0.0131395
GO:0044282	small molecule catabolic process	biological_process	63	12	0.0133035
GO:0010629	negative regulation of gene expression	biological_process	135	22	0.0141878
GO:0022618	ribonucleoprotein complex assembly	biological_process	20	5	0.0145678
GO:0031099	regeneration	biological_process	20	5	0.0145678
GO:0071826	ribonucleoprotein complex subunit organization	biological_process	20	5	0.0145678
GO:0008652	cellular amino acid biosynthetic process	biological_process	128	21	0.014721
GO:0009636	response to toxin	biological_process	38	8	0.0154902
GO:0007611	learning or memory	biological_process	51	10	0.0158926
GO:0050890	cognition	biological_process	51	10	0.0158926
GO:0007635	chemosensory behavior	biological_process	32	7	0.0159384
GO:0043484	regulation of RNA splicing	biological_process	32	7	0.0159384
GO:0055123	digestive system development	biological_process	32	7	0.0159384
GO:0008150	biological_process	biological_process	7162	783	0.0159453
GO:0048598	embryonic morphogenesis	biological_process	107	18	0.0161988
GO:0009152	purine ribonucleotide biosynthetic process	biological_process	175	27	0.0166852
GO:0006397	mRNA processing	biological_process	175	27	0.0166852
GO:0006508	proteolysis	biological_process	458	62	0.0167428
GO:0016053	organic acid biosynthetic process	biological_process	168	26	0.017538
GO:0046394	carboxylic acid biosynthetic process	biological_process	168	26	0.017538
GO:0007179	transforming growth factor beta receptor signaling pathway	biological_process	21	5	0.0186129
GO:0009615	response to virus	biological_process	21	5	0.0186129
GO:0046148	pigment biosynthetic process	biological_process	73	13	0.0194457
GO:0042221	response to chemical stimulus	biological_process	372	51	0.0212986
GO:0000377	RNA splicing, via transesterification reactions with bulged adenosine as nucleophile	biological_process	111	18	0.0232284
GO:0000398	nuclear mRNA splicing, via spliceosome	biological_process	111	18	0.0232284
GO:0030261	chromosome condensation	biological_process	22	5	0.0233624
GO:0006164	purine nucleotide biosynthetic process	biological_process	180	27	0.0235504
GO:0048024	regulation of nuclear mRNA splicing, via spliceosome	biological_process	28	6	0.0235809
GO:0010605	negative regulation of macromolecule metabolic process	biological_process	188	28	0.0238057
GO:0008380	RNA splicing	biological_process	134	21	0.0240608
GO:0009792	embryo development ending in birth or egg hatching	biological_process	104	17	0.0240949
GO:0055002	striated muscle cell development	biological_process	68	12	0.0243884
GO:0000375	RNA splicing, via transesterification reactions	biological_process	112	18	0.0253039
GO:0009611	response to wounding	biological_process	90	15	0.0256852
GO:0044283	small molecule biosynthetic process	biological_process	213	31	0.0257696
GO:0055001	muscle cell development	biological_process	69	12	0.0272463
GO:0015985	energy coupled proton transport, down electrochemical gradient	biological_process	128	20	0.0272523
GO:0015986	ATP synthesis coupled proton transport	biological_process	128	20	0.0272523
GO:0002252	immune effector process	biological_process	29	6	0.0283341
GO:0072001	renal system development	biological_process	29	6	0.0283341
GO:0050684	regulation of mRNA processing	biological_process	29	6	0.0283341
GO:0009260	ribonucleotide biosynthetic process	biological_process	183	27	0.0286207
GO:0046390	ribose phosphate biosynthetic process	biological_process	183	27	0.0286207
GO:0009069	serine family amino acid metabolic process	biological_process	23	5	0.0288609
GO:0071559	response to transforming growth factor beta stimulus	biological_process	23	5	0.0288609
GO:0071560	cellular response to transforming growth factor beta stimulus	biological_process	23	5	0.0288609
GO:0006396	RNA processing	biological_process	396	53	0.0294948
GO:0070925	organelle assembly	biological_process	70	12	0.030342
GO:0080134	regulation of response to stress	biological_process	56	10	0.0306136
GO:0007178	transmembrane receptor protein serine/threonine kinase signaling pathway	biological_process	36	7	0.0314699
GO:0009404	toxin metabolic process	biological_process	36	7	0.0314699
GO:0006302	double-strand break repair	biological_process	30	6	0.0336957
GO:0016458	gene silencing	biological_process	50	9	0.0341988
GO:0051147	regulation of muscle cell differentiation	biological_process	24	5	0.035146
GO:0070887	cellular response to chemical stimulus	biological_process	124	19	0.0359849
GO:0009165	nucleotide biosynthetic process	biological_process	211	30	0.0365218
GO:0009888	tissue development	biological_process	310	42	0.0379364
GO:0006520	cellular amino acid metabolic process	biological_process	319	43	0.039138
GO:0042440	pigment metabolic process	biological_process	88	14	0.0419816
GO:0016573	histone acetylation	biological_process	38	7	0.0421822
GO:0015979	photosynthesis	biological_process	150	22	0.043267
GO:0000122	negative regulation of transcription from RNA polymerase II promoter	biological_process	45	8	0.0433071
GO:0015995	chlorophyll biosynthetic process	biological_process	45	8	0.0433071
GO:0050878	regulation of body fluid levels	biological_process	45	8	0.0433071
GO:0009892	negative regulation of metabolic process	biological_process	198	28	0.0435375
GO:0042692	muscle cell differentiation	biological_process	81	13	0.0436803
GO:0071495	cellular response to endogenous stimulus	biological_process	74	12	0.0452888
GO:0032502	developmental process	biological_process	1134	136	0.0460975
GO:0001655	urogenital system development	biological_process	32	6	0.0463421
GO:0006475	internal protein amino acid acetylation	biological_process	39	7	0.0483445
GO:0007391	dorsal closure	biological_process	39	7	0.0483445
GO:0018393	internal peptidyl-lysine acetylation	biological_process	39	7	0.0483445
GO:0060562	epithelial tube morphogenesis	biological_process	53	9	0.0487626
GO:0045934	negative regulation of nucleobase-containing compound metabolic process	biological_process	113	17	0.0499238
GO:0051172	negative regulation of nitrogen compound metabolic process	biological_process	113	17	0.0499238
GO:0070469	respiratory chain	cellular_component	30	14	7.04563e-08
GO:0005746	mitochondrial respiratory chain	cellular_component	24	10	1.19669e-05
GO:0005743	mitochondrial inner membrane	cellular_component	192	37	9.53336e-05
GO:0019866	organelle inner membrane	cellular_component	197	37	0.000167158
GO:0030016	myofibril	cellular_component	27	9	0.000262752
GO:0043292	contractile fiber	cellular_component	28	9	0.000370361
GO:0005747	mitochondrial respiratory chain complex I	cellular_component	11	5	0.000399638
GO:0030964	NADH dehydrogenase complex	cellular_component	11	5	0.000399638
GO:0045271	respiratory chain complex I	cellular_component	11	5	0.000399638
GO:0030017	sarcomere	cellular_component	24	8	0.00048056
GO:0044429	mitochondrial part	cellular_component	341	55	0.000506372
GO:0044449	contractile fiber part	cellular_component	26	8	0.000945027
GO:0031966	mitochondrial membrane	cellular_component	230	38	0.00191168
GO:0005811	lipid particle	cellular_component	82	17	0.00194993
GO:0016459	myosin complex	cellular_component	40	10	0.00226361
GO:0005740	mitochondrial envelope	cellular_component	279	44	0.00250843
GO:0035097	histone methyltransferase complex	cellular_component	15	5	0.00298223
GO:0005739	mitochondrion	cellular_component	513	73	0.00312889
GO:0030018	Z disc	cellular_component	16	5	0.00434941
GO:0031674	I band	cellular_component	16	5	0.00434941
GO:0015629	actin cytoskeleton	cellular_component	78	15	0.00681539
GO:0031975	envelope	cellular_component	376	53	0.0116802
GO:0044425	membrane part	cellular_component	1956	234	0.0119988
GO:0044455	mitochondrial membrane part	cellular_component	148	24	0.0120796
GO:0034708	methyltransferase complex	cellular_component	20	5	0.0145678
GO:0044421	extracellular region part	cellular_component	236	35	0.0151631
GO:0019898	extrinsic to membrane	cellular_component	41	8	0.0250104
GO:0031967	organelle envelope	cellular_component	351	48	0.0254079
GO:0033178	proton-transporting two-sector ATPase complex, catalytic domain	cellular_component	35	7	0.0268841
GO:0071013	catalytic step 2 spliceosome	cellular_component	56	10	0.0306136
GO:0019013	viral nucleocapsid	cellular_component	24	5	0.035146
GO:0031012	extracellular matrix	cellular_component	72	12	0.0372849
GO:0005578	proteinaceous extracellular matrix	cellular_component	65	11	0.0380992
GO:0044444	cytoplasmic part	cellular_component	1739	203	0.046943
GO:0071011	precatalytic spliceosome	cellular_component	53	9	0.0487626
GO:0000785	chromatin	cellular_component	75	12	0.0497086
GO:0008483	transaminase activity	molecular_function	23	10	7.16414e-06
GO:0016769	transferase activity, transferring nitrogenous groups	molecular_function	23	10	7.16414e-06
GO:0016887	ATPase activity	molecular_function	301	54	3.18235e-05
GO:0046906	tetrapyrrole binding	molecular_function	124	27	7.51328e-05
GO:0020037	heme binding	molecular_function	117	25	0.000176915
GO:0003684	damaged DNA binding	molecular_function	36	11	0.000206393
GO:0016830	carbon-carbon lyase activity	molecular_function	72	17	0.000381893
GO:0003729	mRNA binding	molecular_function	49	13	0.000389355
GO:0016491	oxidoreductase activity	molecular_function	924	127	0.000584108
GO:0005506	iron ion binding	molecular_function	169	31	0.00074432
GO:0048037	cofactor binding	molecular_function	257	43	0.000825918
GO:0042623	ATPase activity, coupled	molecular_function	222	38	0.000969954
GO:0004129	cytochrome-c oxidase activity	molecular_function	60	14	0.00114565
GO:0016675	oxidoreductase activity, acting on a heme group of donors	molecular_function	60	14	0.00114565
GO:0016676	oxidoreductase activity, acting on a heme group of donors, oxygen as acceptor	molecular_function	60	14	0.00114565
GO:0015077	monovalent inorganic cation transmembrane transporter activity	molecular_function	350	54	0.00163056
GO:0030170	pyridoxal phosphate binding	molecular_function	57	13	0.00198678
GO:0042626	ATPase activity, coupled to transmembrane movement of substances	molecular_function	83	17	0.00224971
GO:0043492	ATPase activity, coupled to movement of substances	molecular_function	83	17	0.00224971
GO:0015002	heme-copper terminal oxidase activity	molecular_function	65	14	0.00270127
GO:0015078	hydrogen ion transmembrane transporter activity	molecular_function	266	42	0.00296289
GO:0009055	electron carrier activity	molecular_function	214	35	0.00321143
GO:0016796	exonuclease activity, active with either ribo- or deoxyribonucleic acids and producing 5'-phosphomonoesters	molecular_function	37	9	0.00406959
GO:0019842	vitamin binding	molecular_function	32	8	0.0047427
GO:0008234	cysteine-type peptidase activity	molecular_function	140	24	0.00598568
GO:0008094	DNA-dependent ATPase activity	molecular_function	39	9	0.00611374
GO:0004529	exodeoxyribonuclease activity	molecular_function	17	5	0.00612855
GO:0016895	exodeoxyribonuclease activity, producing 5'-phosphomonoesters	molecular_function	17	5	0.00612855
GO:0004386	helicase activity	molecular_function	223	35	0.0063594
GO:0016820	hydrolase activity, acting on acid anhydrides, catalyzing transmembrane movement of substances	molecular_function	99	18	0.00715994
GO:0008408	3'-5' exonuclease activity	molecular_function	35	8	0.0089439
GO:0022890	inorganic cation transmembrane transporter activity	molecular_function	428	60	0.0090094
GO:0022857	transmembrane transporter activity	molecular_function	825	107	0.00958339
GO:0016831	carboxy-lyase activity	molecular_function	43	9	0.0125123
GO:0003678	DNA helicase activity	molecular_function	77	14	0.013855
GO:0016829	lyase activity	molecular_function	204	31	0.014555
GO:0003824	catalytic activity	molecular_function	4456	503	0.0147822
GO:0004527	exonuclease activity	molecular_function	64	12	0.0151287
GO:0015662	ATPase activity, coupled to transmembrane movement of ions, phosphorylative mechanism	molecular_function	32	7	0.0159384
GO:0004197	cysteine-type endopeptidase activity	molecular_function	100	17	0.0166124
GO:0016903	oxidoreductase activity, acting on the aldehyde or oxo group of donors	molecular_function	39	8	0.0183031
GO:0050662	coenzyme binding	molecular_function	194	29	0.0211152
GO:0017111	nucleoside-triphosphatase activity	molecular_function	566	74	0.0220273
GO:0016670	oxidoreductase activity, acting on a sulfur group of donors, oxygen as acceptor	molecular_function	34	7	0.0227835
GO:0042302	structural constituent of cuticle	molecular_function	34	7	0.0227835
GO:0005215	transporter activity	molecular_function	966	120	0.0233429
GO:0003954	NADH dehydrogenase activity	molecular_function	104	17	0.0240949
GO:0015399	primary active transmembrane transporter activity	molecular_function	104	17	0.0240949
GO:0015405	P-P-bond-hydrolysis-driven transmembrane transporter activity	molecular_function	104	17	0.0240949
GO:0004497	monooxygenase activity	molecular_function	75	13	0.0242095
GO:0016462	pyrophosphatase activity	molecular_function	581	75	0.0278498
GO:0016655	oxidoreductase activity, acting on NADH or NADPH, quinone or similar compound as acceptor	molecular_function	121	19	0.0285517
GO:0004536	deoxyribonuclease activity	molecular_function	49	9	0.0301067
GO:0070011	peptidase activity, acting on L-amino acid peptides	molecular_function	456	60	0.0308043
GO:0043167	ion binding	molecular_function	2743	314	0.0367089
GO:0008137	NADH dehydrogenase (ubiquinone) activity	molecular_function	102	16	0.0384857
GO:0050136	NADH dehydrogenase (quinone) activity	molecular_function	102	16	0.0384857
GO:0016818	hydrolase activity, acting on acid anhydrides, in phosphorus-containing anhydrides	molecular_function	602	76	0.0422801
GO:0008236	serine-type peptidase activity	molecular_function	142	21	0.0428793
GO:0017171	serine hydrolase activity	molecular_function	142	21	0.0428793
GO:0019829	cation-transporting ATPase activity	molecular_function	39	7	0.0483445
GO:0042625	ATPase activity, coupled to transmembrane movement of ions	molecular_function	46	8	0.0489962
*The total number of transcriptome genes belongs to each GO term.
**The number of differentially expressed genes (in the 24 hpi library) mapped to each GO term.
***Hypergeometric analysis is performed. Number of gene with GO annotation: 9119 (whole transcriptome); 965 (DGEs at 24 hpi)
