# Supplementary material for: The Immune Strategy and Stress Response of the Mediterranean Species of the Bemisia tabaci Complex to an Orally Delivered Bacterial Pathogen
Source: PLoS One. 2014 Apr 10;9(4):e94477. doi: 10.1371/journal.pone.0094477 (PMC3983193; doi:10.1371/journal.pone.0094477)
Supplement: Table S5 — Results of the KEGG pathway enrichment analysis. (XLS) [file pone.0094477.s005.xls]

## Sheet: 6 hpi
Table S5. Results of KEGG pathway enrichment analysis
Pathway ID	Description	Total*	6hpi**	p-value***
ko04744	Phototransduction	10	5	4.80238e-05
ko03440	Homologous recombination	16	6	0.000146129
ko04740	Olfactory transduction	13	5	0.000317018
ko04720	Long-term potentiation	30	8	0.000476827
ko04070	Phosphatidylinositol signaling system	38	9	0.000738012
ko04626	Plant-pathogen interaction	16	5	0.00119619
ko04270	Vascular smooth muscle contraction	34	8	0.00130416
ko04916	Melanogenesis	34	8	0.00130416
ko04971	Gastric acid secretion	27	6	0.0051519
ko04260	Cardiac muscle contraction	21	5	0.0057
ko04722	Neurotrophin signaling pathway	44	8	0.00850611
ko04745	Phototransduction - fly	23	5	0.00921785
ko04612	Antigen processing and presentation	38	7	0.0108348
ko04912	GnRH signaling pathway	32	6	0.0136876
ko04970	Salivary secretion	32	6	0.0136876
ko04114	Oocyte meiosis	56	9	0.0148556
ko04520	Adherens junction	28	5	0.0242896
ko03040	Spliceosome	109	14	0.0325594
ko04111	Cell cycle - yeast	46	7	0.032636
ko04666	Fc gamma R-mediated phagocytosis	30	5	0.0333367
ko04914	Progesterone-mediated oocyte maturation	38	6	0.0336166
*The total number of transcriptome genes belonging to each KEGG pathway.
**The number of differentially expressed genes (in the 6 hpi library) mapped to each KEGG pathway.
***Hypergeometric analysis is performed. Number of genes with KEGG annotation: 2252 (whole transcriptome); 187 (DGEs at 6 hpi)

## Sheet: 24 hpi
Table S5. Results of KEGG pathway enrichment analysis
Pathway ID	Description	Total*	24hpi**	p-value***
ko00190	Oxidative phosphorylation	78	28	1.33673e-08
ko04260	Cardiac muscle contraction	21	11	1.27877e-06
ko00020	Citrate cycle (TCA cycle)	27	9	0.000991902
ko00710	Carbon fixation in photosynthetic organisms	18	6	0.00426513
ko04612	Antigen processing and presentation	38	10	0.00531694
ko04976	Bile secretion	21	6	0.0111622
ko02010	ABC transporters	17	5	0.0138116
ko04520	Adherens junction	28	7	0.0182003
ko00910	Nitrogen metabolism	18	5	0.0185849
ko00270	Cysteine and methionine metabolism	23	6	0.0188636
ko04745	Phototransduction - fly	23	6	0.0188636
ko00500	Starch and sucrose metabolism	69	14	0.0210553
ko03040	Spliceosome	109	20	0.0265965
ko00620	Pyruvate metabolism	30	7	0.0274175
ko00250	Alanine, aspartate and glutamate metabolism	26	6	0.0363975
ko00310	Lysine degradation	27	6	0.0440477
ko04971	Gastric acid secretion	27	6	0.0440477
*The total number of transcriptome genes belonging to each KEGG pathway.
**The number of differentially expressed genes (in the 24 hpi library) mapped to each KEGG pathway.
***Hypergeometric analysis is performed. Number of genes with KEGG annotation: 2252 (whole transcriptome); 283 (DGEs at 24 hpi)
